# Supplementary material for: Effects of Solid-State Fermentation by Eurotium cristatum on the Metabolic Profile of Angelica dahurica
Source: Foods. 2026 Apr 4;15(7):1238. doi: 10.3390/foods15071238 (PMC13073739; doi:10.3390/foods15071238)
Supplement: Supplementary file 1 [file foods-15-01238-s001.zip]

Archive with 2 entries (2 files):
- foods-4213594-Supplementary_figures_for proofreading.pdf
- foods-4213594-Supplementary_tables.xlsx
