# Supplementary material for: Effects of Solid-State Fermentation by Eurotium cristatum on the Metabolic Profile of Angelica dahurica
Source: Foods. 2026 Apr 4;15(7):1238. doi: 10.3390/foods15071238 (PMC13073739; doi:10.3390/foods15071238)
Supplement: Supplementary file 1 [file foods-15-01238-s001.zip › foods-4213594-Supplementary_tables.xlsx]

## Sheet: Table S1
Table S1a. Gradient elution program
Time (min)	Flow rate (mL/min)	A (%)	B(%)
0	0.4	98	2
0.5	0.4	98	2
7.5	0.4	65	35
13	0.4	5	95
14.4	0.4	5	95
14.5	0.4	98	2
16	0.4	98	2
Table S1b. Mass spectrometry conditions
Description	parameter	Description	parameter
Scantype(m/z)	70-1050	Sprayvoltage(-)(V)	-3000
Sheathgasflowrate(arb)	50	S-LensRFLevel	40
Auxgasflowrate(arb)	13	Normalizedcollisionenergy(%)	20,40,60
Heatertemp(℃)	450	Resolution(Full MS)	70000
Capillarytemp(℃)	320	Resolution(MS2)	17500
Sprayvoltage(+)(V)	3500

## Sheet: Table S2
Table S2. Relative content of volatile metabolites in different fermented time of Angelica dahurica
Category	CAS	Name	RI	Odor description	Relative contents (%)
					S0	S4	S8	S10	S12	S14	S16	S18
Acids	506-26-3	γ-Linolenic acid	2328	\	1.21±0.14	1.24±0.25	0.92±0.43	0.66±0.11	0.40±0.03	0.49±0.10	0.26±0.05	0.19±0.06
	60-33-3	Linoleic acid	2535	\	0.02±0.01	0.05±0.03	0.05±0.05	-	-	-	-	-
	1783-84-2	Dihomo-γ-linolenic acid	2562	\	0.09±0.02	0.15±0.04	0.10±0.01	0.09±0.01	0.06±0.02	0.05±0.04	0.03±0.01	-
	142-62-1	Hexanoic acid	1837	sour, fatty, sweat, cheese	0.08±0.08	0.09±0.07	0.09±0.07	0.11±0.03	-	-	-	-
Alcohols	556-82-1	3-Methyl-2-buten-1-ol	1310	Sweet, fruity, alcoholic with a green nuance	0.13±0.03	-	0.12±0.02	0.13±0.04	0.11±0.03	0.13±0.05	0.22±0.04	0.41±0.15
	111-27-3	1-Hexanol	1342	pungent, ethereal, fusel, oily, fruity, alcoholic, sweet, green	-	-	0.04±0.04	0.06±0.02	0.06±0.01	0.07±0.02	0.15±0.04	0.28±0.09
	3391-86-4	1-Octen-3-ol	1440	mushroom, musty, earthy	-	0.13±0.02	0.25±0.08	0.61±0.11	0.36±0.06	0.34±0.12	-	-
	112-53-8	1-Dodecanol	1965	earthy, soapy, waxy, fatty, honey, coconut	33.3±2.83	8.22±1.74	7.21±0.79	10.74±1.00	13.48±1.27	10.33±1.94	15.18±1.74	5.48±0.93
	112-43-6	10-Undecen-1-ol	1997	fresh, floral, waxy, ozone, clean, citrus	0.03±0.00	-	-	-	-	-	-	-
	112-72-1	1-Tetradecanol	2165	ruity, waxy, orris, coconut	9.41±2.21	1.17±0.55	1.28±0.29	2.09±0.51	2.73±0.46	1.85±0.60	1.57±0.37	0.86±0.35
	36653-82-4	1-Hexadecanol	2370	waxy, clean, greasy, floral, oily	0.05±0.02	-	-	-	-	0.25±0.09	-	0.45±0.13
	111-87-5	1-Octanol	1546	waxy, green, citrus, aldehydic, floral, sweet, fatty, coconut	0.04±0.02	0.04±0.02	-	0.06±0.06	0.02±0.01	0.04±0.02	0.28±0.24	-
	98-00-0	Furfuryl alcohol	1650	alcoholic, chemical, musty, sweet, caramellic, bready, coffee	3.51±1.76	-	-	-	-	-	-	-
Aldehydes	1115-11-3	2-Methyl-2-butenal	1098	pungent, green, ethereal, nutty, anisic, fruity	0.24±0.04	0.29±0.07	0.25±0.06	0.12±0.09	0.07±0.06	0.16±0.06	0.03±0.03	-
	124-13-0	Octanal	1291	aldehydic, waxy, citrus, orange, green, peely	0.28±0.03	0.21±0.02	0.20±0.01	0.22±0.01	0.11±0.01	0.17±0.05	0.08±0.02	0.14±0.03
	124-19-6	Nonanal	1396	Waxy, Citrus, Floral, Green	0.36±0.06	0.65±0.12	0.56±0.09	0.53±0.04	0.34±0.05	0.40±0.10	0.15±0.05	0.24±0.08
	98-01-1	Furfural	1466	sweet, woody, almond, fragrant, baked, bread	2.36±0.39	0.04±0.04	0.05±0.05	0.10±0.00	-	-	0.15±0.12	-
	112-31-2	Decanal	1502	Sweet clean orange, citruslike, waxy and aldehydic, woody	0.37±0.06	0.54±0.07	-	-	-	-	-	-
	18829-56-6	(E)-2-Nonenal	1541	green, cucumber, aldehydic, fatty, citrus	0.19±0.00	0.30±0.03	0.23±0.01	0.21±0.02	-	0.10±0.10	-	0.40±0.32
	112-54-9	Dodecanal	1715	soapy, waxy, aldehydic, citrus, green, floral	0.95±0.17	2.87±0.88	0.60±0.02	0.63±0.13	-	-	-	-
	124-25-4	Tetradecanal	1930	fatty, waxy, amber, incense, dry, citrus, peel, musk	0.12±0.04	0.27±0.26	0.06±0.05	0.10±0.07	0.09±0.02	0.05±0.06	-	-
	111-71-7	Heptanal	1185	fresh, aldehydic, fatty, green, herbal, cognac, ozone	0.10±0.02	0.08±0.00	-	-	0.09±0.01	0.13±0.04	0.07±0.00	0.08±0.07
	100-52-7	Benzaldehyde	1531	almond, fruity, powdery, nutty and benzaldehyde-like sharp, sweet, bitter, almond, cherry	0.27±0.02	-	-	-	-	-	-	-
	122-03-2	Cuminaldehyde	1798	spicy, green, cumin, herbal, spicy	0.06±0.01	-	-	-	-	-	-	-
	6728-26-3	(E)-2-Hexenal	1220	green, banana, aldehydic, fatty, cheesy	-	-	0.18±0.02	0.28±0.01	0.26±0.02	0.38±0.08	0.30±0.05	0.48±0.12
Esters	7549-41-9	Bornyl valerate	1770	woody, sawdust, berry, seedy, spicy, camphoreous	0.10±0.01	-	-	-	-	-	-	-
	50816-18-7	dec-9-enyl acetate	1870	floral, dewy, rose, petal, peony, magnolia, ambrette	0.33±0.01	0.56±0.09	0.32±0.02	0.55±0.05	0.45±0.03	0.42±0.04	0.38±0.03	-
	112-66-3	Dodecyl acetate	1886	sweet, fresh, cloth, laundered, cloth, clean, waxy	2.57±0.19	3.74±0.71	1.21±0.16	2.25±0.49	2.24±0.12	1.88±0.45	2.58±0.41	1.20±0.31
	76649-26-8	3,6-Nonadienyl acetate	1948	sweet, waxy, fresh, green, melon, fruity, pear, cucumber, melon	0.42±0.02	0.27±0.06	-	-	-	-	0.20±0.02	-
	638-59-5	Myristyl acetate	2090	fatty, waxy	0.17±0.03	0.24±0.08	0.16±0.02	0.12±0.09	0.18±0.02	0.11±0.08	0.12±0.03	-
	109-29-5	Hexadecanolide	2402	sweet, musk, balsamic, amber, animal	0.13±0.04	0.15±0.14	0.19±0.05	0.16±0.03	-	0.11±0.04	0.07±0.02	-
	123-69-3	Ambrettolide	2482	musty, animal, musk, ambrette	0.03±0.01	0.05±0.02	-	0.03±0.02	-	-	-	-
	2270-60-2	Methyl citronellate	1563	floral, dry, weedy, dusty, waxy, geranium, fatty, fruity, winey	-	-	0.30±0.02	0.23±0.01	-	-	-	-
	2349-14-6	Methyl geranate	1636	\	-	-	-	0.91±0.09	0.94±0.04	0.81±0.07	0.49±0.01	0.55±0.03
	29811-50-5	Octyl 2-methylbutanoate	2037	waxy, fruity, green, musty, lactonic	-	-	-	-	0.03±0.01	-	-	-
Hydrocarbons	535-77-3	m-Cymene	1277	\	0.05±0.01	0.06±0.01	0.08±0.02	0.06±0.00	0.02±0.00	0.03±0.00	0.01±0.01	0.06±0.02
	629-50-5	Tridecane	1304	\	-	0.49±0.09	0.48±0.01	0.30±0.04	0.37±0.03	0.32±0.04	0.47±0.06	0.71±0.05
	629-59-4	Tetradecane	1406	mild, waxy	1.15±0.25	1.59±0.30	3.01±0.17	2.14±0.13	2.32±0.07	2.23±0.51	5.70±0.27	6.41±0.46
	62376-15-2	1,1,2-Trimethylcycloundecane	1909	\	0.26±0.03	0.04±0.01	-	0.07±0.01	0.11±0.01	0.06±0.00	0.06±0.02	0.04±0.01
	74685-30-6	(E)-5-Eicosene	2027	\	0.40±0.11	-	-	-	-	-	-	-
	295-17-0	Cyclotetradecane	2060	\	0.22±0.04	0.08±0.02	0.04±0.04	0.10±0.01	0.11±0.01	0.08±0.01	0.10±0.01	0.07±0.02
	112-40-3	Dodecane	1203	\	0.28±0.10	0.50±0.12	1.04±0.09	0.67±0.16	0.66±0.04	0.62±0.21	1.14±0.17	1.79±0.11
	112-41-4	1-Dodecene	1245	\	0.01±0.00	0.02±0.01	0.05±0.00	0.03±0.01	0.03±0.00	-	0.09±0.02	0.11±0.01
	6742-54-7	Undecylbenzene	1795	\	0.06±0.00	-	-	-	-	-	-	-
	1120-21-4	Undecane	1100	\	-	0.25±0.20	0.47±0.04	0.32±0.05	0.28±0.03	0.31±0.06	0.23±0.12	0.48±0.04
	17312-55-9	3,8-Dimethyldecane	1574	\	-	0.15±0.05	0.33±0.05	0.27±0.02	0.41±0.05	0.34±0.08	0.09±0.01	0.69±0.26
Ketones	513-86-0	Acetoin	1286	sweet, buttery, creamy, dairy, milky, fatty	0.04±0.01	0.06±0.00	0.07±0.01	0.05±0.01	-	-	-	-
	110-93-0	6-Methyl-5-hepten-2-one	1338	citrus green musty lemongrass apple, Fruity, apple, musty, ketonic and creamy with slight cheesy and banana nuances	-	0.06±0.01	0.14±0.02	0.13±0.01	0.13±0.01	0.14±0.02	0.17±0.01	0.21±0.06
	821-55-6	2-Nonanone	1390	fruity, sweet, waxy, soapy, cheese, green herbaceous, coconut like	0.06±0.02	0.14±0.01	0.14±0.00	0.14±0.01	0.12±0.00	0.16±0.02	0.15±0.02	0.31±0.03
	74685-36-2	Oxacyclotetradecane-2,11-dione, 13-methyl-	2200	\	3.51±0.28	4.48±0.78	2.79±0.15	2.99±0.56	1.98±0.07	2.17±0.46	1.34±0.25	1.16±0.31
	111-13-7	2-Octanone	1285	earthy, weedy, natural, woody, herbal	-	-	-	-	0.03±0.00	0.04±0.01	0.02±0.01	0.02±0.01
Others	109-08-0	2-Methylpyrazine	1267	nutty, cocoa, roasted, chocolate, peanut, green	0.38±0.12	0.21±0.01	0.45±0.07	0.20±0.02	0.19±0.02	0.13±0.02	0.38±0.03	0.21±0.01
	123-32-0	2,5-Dimethylpyrazine	1323	nutty, peanut, musty, earthy, powdery, roasted, cocoa	0.21±0.05	0.67±0.54	0.40±0.05	0.15±0.02	0.16±0.00	0.09±0.01	0.14±0.01	0.16±0.01
	108-50-9	2,6-Dimethylpyrazine	1328	ethereal, cocoa, nutty, roasted, meaty, beefy, brown, coffee, buttermilk	0.17±0.03	3.22±0.62	2.52±0.23	1.26±0.16	1.09±0.06	0.86±0.03	0.70±0.08	0.91±0.07
	539-52-6	Perillene	1421	woody	0.01±0.00	0.06±0.01	0.07±0.00	0.03±0.01	0.02±0.00	0.03±0.00	-	-
	13925-03-6	2-Ethyl-6-methylpyrazine	1386	roasted, potato	0.02±0.01	0.02±0.00	0.04±0.00	0.03±0.01	0.02±0.00	0.01±0.01	-	-
	1072-83-9	2-Acetylpyrrole	1976	musty, nut, skin, maraschino, cherry, coumarinic, licorice, walnut, bready	1.84±0.37	2.87±0.25	0.97±0.01	0.44±0.02	0.50±0.04	0.23±0.17	0.18±0.02	0.40±0.10
Terpenes	80-56-8	α-Pinene	1026	fresh, camphoreous, sweet, pine, earthy, woody	0.64±0.13	0.53±0.15	0.79±0.19	0.25±0.05	0.25±0.03	0.40±0.10	-	0.32±0.20
	123-35-3	β-Myrcene	1165	peppery, terpene, spicy, balsam, plastic	0.27±0.05	0.21±0.05	1.29±0.19	0.52±0.08	0.13±0.07	0.23±0.02	0.04±0.02	0.48±0.21
	555-10-2	β-Phellandrene	1217	minty, terpenic	0.06±0.02	-	-	-	-	-	-	-
	3779-61-1	trans-β-Ocimene	1235	\	0.30±0.07	-	1.23±0.05	-	-	-	-	0.34±0.41
	99-85-4	γ-Terpinene	1253	oily, woody, terpenic, lemon, lime, tropical, herbal, citrus	0.10±0.02	0.08±0.01	0.27±0.01	0.15±0.02	-	0.04±0.06	0.01±0.01	0.13±0.05
	4497-92-1	(+)-2-Carene	1484	\	1.09±0.24	2.02±0.41	1.56±0.04	1.35±0.08	1.62±0.47	1.33±0.09	0.81±0.07	0.88±0.06
	3856-25-5	α-Copaene	1514	woody	0.41±0.10	0.97±0.16	-	1.39±0.01	0.94±0.42	0.99±0.34	1.20±0.05	0.72±0.75
	13744-15-5	β-Cubebene	1556	citrus, fruity, radish	0.15±0.04	0.24±0.01	0.19±0.01	0.23±0.03	0.20±0.01	0.23±0.02	0.14±0.02	0.20±0.07
	515-13-9	β-Elemene	1614	sweet	11.46±2.68	20.90±1.02	24.64±0.54	22.91±2.08	20.45±1.04	21.28±1.66	16.68±0.98	20.95±1.05
	87-44-5	β-Caryophyllene	1628	sweet, woody, spicy, clove, dry	4.24±1.29	8.12±1.93	7.37±0.40	7.30±0.59	6.49±0.38	7.78±0.62	8.31±0.69	8.91±1.48
	29873-99-2	γ-Elemene	1655	green, woody, oily	4.57±1.03	9.14±0.22	8.68±0.19	9.77±0.15	10.48±0.14	11.18±0.19	7.25±0.17	8.42±0.47
	18794-84-8	(E)-β-Farnesene	1669	woody, warm, tea	0.58±0.12	1.20±0.05	0.56±0.12	0.53±0.04	0.66±0.04	0.72±0.03	0.91±0.03	1.11±0.08
	3853-83-6	α-Himachalene	1677	\	0.11±0.03	0.29±0.03	0.15±0.00	0.19±0.01	0.19±0.01	0.22±0.01	-	0.20±0.02
	483-75-0	α-Amorphene	1691	\	0.19±0.03	0.22±0.18	-	-	-	-	-	-
	6753-98-6	α-Caryophyllene	1699	woody	2.40±0.57	4.35±0.66	4.51±0.16	5.52±0.22	4.36±0.21	4.97±0.19	4.78±0.28	5.23±0.23
	13474-59-4	trans-α-Bergamotene	1705	woody, warm, tea	0.40±0.09	1.17±0.04	2.22±0.13	0.59±0.00	0.82±0.01	0.67±0.01	0.62±0.02	1.72±1.01
	30021-74-0	γ-Muurolene	1711	herbal, woody, spicy	0.48±0.07	0.60±0.10	0.39±0.05	0.77±0.02	0.69±0.03	0.77±0.02	0.71±0.07	0.56±0.06
	23986-74-5	Germacrene D	1736	woody, spicy	0.54±0.09	0.92±0.17	0.99±0.10	0.82±0.19	0.82±0.08	0.90±0.14	0.44±0.07	0.44±0.37
	31983-22-9	α-Muurolene	1745	\	0.24±0.04	0.35±0.05	0.25±0.02	0.33±0.02	0.31±0.02	0.34±0.03	0.34±0.01	0.33±0.00
	33880-83-0	(-)-β-Elemene	1759	herbal, waxy, fresh	0.97±0.19	0.37±0.02	0.71±0.24	1.07±0.40	1.12±0.04	0.90±0.38	0.59±0.03	0.50±0.03
	483-76-1	δ-Cadinene	1778	thyme, herbal, woody, dry	0.96±0.18	1.74±0.04	1.68±0.03	2.27±0.10	2.23±0.01	2.44±0.09	2.78±0.09	2.39±0.08
	644-30-4	α-Curcumene	1787	herbal	0.50±0.09	1.58±0.12	2.02±0.19	1.05±0.11	1.53±0.07	1.38±0.15	1.95±0.11	2.75±0.29
	489-29-2	β-Maaliene	1788	\	0.63±0.12	1.40±0.11	-	0.75±0.55	1.40±0.07	1.25±0.09	0.62±0.09	0.52±0.41
	16982-00-6	Cuparene	1851	\	0.23±0.05	0.50±0.03	0.36±0.01	0.40±0.01	0.52±0.01	0.46±0.02	0.47±0.06	0.56±0.00
	50277-34-4	β-Calacorene	1941	\	0.07±0.01	0.17±0.01	0.10±0.08	0.17±0.03	0.20±0.02	0.21±0.04	0.22±0.03	0.18±0.03
	1139-30-6	Caryophyllene oxide	2015	sweet, fresh, dry, woody, spicy	0.41±0.03	0.66±0.04	0.63±0.04	0.67±0.01	0.65±0.04	0.65±0.03	0.60±0.04	0.62±0.03
	19888-34-7	Humulene epoxide II	2072	\	0.17±0.02	-	-	-	-	-	-	-
	577-27-5	(+)-Ledol	2190	\	0.14±0.12	0.21±0.03	-	0.41±0.03	0.29±0.02	0.25±0.03	0.17±0.03	0.12±0.03
	88395-46-4	Isospathulenol	2262	\	0.50±0.10	0.84±0.21	1.04±0.10	1.09±0.17	1.03±0.06	0.73±0.12	0.40±0.09	0.34±0.06
	489-41-8	Globulol	2269	\	0.11±0.02	0.25±0.07	0.43±0.05	0.45±0.06	0.39±0.03	0.32±0.05	0.26±0.06	0.19±0.05
	495-61-4	β-Bisabolene	1735	woody, citrus, fruity, tropical, terpenic, green, banana	0.41±0.11	1.05±0.05	0.60±0.04	0.81±0.08	0.98±0.02	1.13±0.08	1.18±0.06	1.17±0.14
	1197-07-5	trans-Carveol	1832	caraway, solvent, spearmint	0.30±0.02	0.20±0.16	-	-	-	-	-	-
	489-40-7	α-Gurjunene	1430	woody, balsamic	-	0.77±0.05	1.75±0.07	2.19±0.14	2.41±0.12	2.38±0.18	2.16±0.18	2.78±0.25
	3691-11-0	δ-Guaiene	1582	\	-	0.34±0.07	-	0.23±0.23	0.19±0.17	0.18±0.20	-	-
	18431-82-8	β-Chamigrene	1750	\	0.72±0.10	2.25±0.19	1.80±0.17	2.42±0.12	2.62±0.11	2.74±0.18	4.53±0.36	4.74±0.42
	495-60-3	(‑)-Zingiberene	1601	spicy, fresh, sharp	-	-	2.29±0.08	-	2.36±0.15	3.29±0.37	2.78±0.31	2.78±0.39
	72203-99-7	(‑)-Gleenol	2043	\	-	-	0.29±0.05	0.53±0.10	0.42±0.03	0.39±0.06	0.28±0.04	0.21±0.02
	17066-67-0	β-Selinene	1747	\	-	-	0.89±0.02	1.50±0.12	1.77±0.21	2.18±0.19	4.97±0.20	4.60±0.41
	1197-06-4	cis-Carveol	1834	caraway, spicy	-	-	-	-	-	-	-	0.10±0.02
	78-70-6	Linalool	1535	citrus, orange, floral, terpenic, waxy, rose	-	-	0.38±0.29	0.56±0.03	0.53±0.03	0.54±0.03	-	-
	30021-46-6	ε-Muurolene	1688	\	-	-	0.19±0.14	0.34±0.03	0.27±0.01	0.28±0.03	0.38±0.02	-
	22460-59-9	2,6-Dimethyl-1,7-octadien-3-ol	2073	\	-	-	2.28±1.79	-	-	-	-	-
	19435-97-3	δ-Cadinol	2181	herbal, honey	0.05±0.01	-	-	0.09±0.07	0.10±0.01	0.06±0.05	0.06±0.01	-
	481-34-5	α-Cadinol	2242	herbal, woody	-	-	-	0.03±0.02	0.03±0.00	0.02±0.01	0.02±0.02	-
	515-69-5	α-Bisabolol	2221	waxy, fruity, green, musty, lactonic	-	-	-	-	-	0.05±0.04	0.04±0.04	-
S0, S4, S8, S10, S12, S14, S16 and S18 mean days 0, 4, 8, 10, 12, 14, 16 and 18 of fermentation, respectively. Odor description reference FEMA Flavor Library (https://www.femaflavor.org/flavor-library) and The Good Scents Company Information System (https://www.thegoodscentscompany.com) Data represent mean ± SD (n = 3). “-” means ‘not detected’.

## Sheet: Table S3
Table S3. Differential metabolites screened from all samples by PLS-DA
Category	Differential metabolites	VIP	P-value
Terpenes	δ-Cadinol	2.7276	0.00058767
Hydrocarbons	1,1,2-Trimethylcycloundecane	2.5131	1.3658e-16
Hydrocarbons	Tridecane	2.3163	2.1818e-21
Terpenes	α-Copaene	2.1635	0.00027046
Terpenes	α-Gurjunene	2.0869	2.2154e-26
Alcohols	1-Octanol	1.9684	3.1971e-09
Hydrocarbons	3,8-Dimethyldecane	1.9205	1.536e-16
Terpenes	(‑)-Zingiberene	1.919	1.0868e-27
Ketones	6-Methyl-5-hepten-2-one	1.7822	1.523e-18
Terpenes	β-Maaliene	1.712	0.0043943
Hydrocarbons	Undecane	1.6292	0.00017194
Others	2,6-Dimethylpyrazine	1.6177	3.5596e-14
Alcohols	1-Tetradecanol	1.5416	1.2689e-06
Terpenes	trans-α-Bergamotene	1.5325	1.3071e-07
Aldehydes	Furfural	1.52	0.00047736
Terpenes	(+)-Ledol	1.4755	9.0318e-05
Esters	Methyl geranate	1.3987	1.0253e-29
Hydrocarbons	Cyclotetradecane	1.3663	0.015483
Terpenes	α-Curcumene	1.3241	4.6629e-11
Alcohols	1-Dodecanol	1.2749	1.2084e-09
Terpenes	α-Cadinol	1.2389	0.0086722
Alcohols	3-Methyl-2-buten-1-ol	1.1206	3.726e-14
Terpenes	Linalool	1.0896	1.4983e-06
Terpenes	(-)-β-Elemene	1.0124	0.0015175
VIP = variable importance in the projection. P-value<0.05 are generally considered statistically significant.

## Sheet: Table S4
Table S4. Summary of differential metabolites derived from pairwise comparisons during fermentation
Category	Metabolite	CAS ID	Retention time	Formula	KEGG Compound ID	KEGG Pathway ID	KEGG Pathway Description	Library ID	HMDB Superclass	HMDB Class	HMDB Subclass	RSD	S0_1	S0_2	S0_3	S4_1	S4_2	S4_3	S8_1	S8_2	S8_3	S10_1	S10_2	S10_3	S12_1	S12_2	S12_3	S14_1	S14_2	S14_3	S16_1	S16_2	S16_3	S18_1	S18_2	S18_3	QC01	QC02	QC03
Amino acids and derivatives	L(+)-Arginine	-	0.5721	C6H14N4O2	-	-	-	-	-	-	-	8.65869e-05	7.36297	7.40023	7.39218	7.32981	7.32118	7.32489	7.15009	7.1642	7.1382	6.7902	6.79678	6.79444	6.63576	6.63202	6.62383	6.61954	6.61254	6.63122	6.28442	6.29877	6.28719	6.20275	6.20727	6.21584	6.96932	6.96811	6.9687
	Nepsilon-Acetyl-L-lysine	692-04-6	0.626	C8H16N2O3	C02727	map01100;map00310	Metabolic pathways;Lysine degradation	HMDB0000206	Organic acids and derivatives	Carboxylic acids and derivatives	Amino acids, peptides, and analogues	0.0012701	4.87931	4.92266	4.918	4.9448	4.98279	4.94751	4.82726	4.83505	4.82804	4.68146	4.67738	4.68949	4.66254	4.66041	4.70115	4.89344	4.91049	4.94227	5.12664	5.11447	5.11784	5.32379	5.3232	5.32038	4.98202	4.96959	4.97385
	Imazapyr	81334-34-1	2.6542	C13H15N3O3	C18864	-	-	HMDB0253405	Organic acids and derivatives	Carboxylic acids and derivatives	Amino acids, peptides, and analogues	0.00293097	5.01971	4.97835	4.97902	4.48481	4.47574	4.45573	4.28977	4.31939	4.2807	4.1651	4.06658	4.16747	4.06375	4.01702	4.03564	3.96219	4.00607	4.02848	4.14117	4.17033	4.19534	3.93182	4.03106	3.97935	4.41819	4.41911	4.39627
	Cycloleucine	52-52-8	2.7384	C6H11NO2	C03969	-	-	HMDB0062225	Organic acids and derivatives	Carboxylic acids and derivatives	Amino acids, peptides, and analogues	0.00174562	5.91478	5.97817	5.97523	6.63951	6.65557	6.66489	6.70909	6.74084	6.72644	6.69622	6.70931	6.69043	6.59742	6.5912	6.61426	6.49524	6.50706	6.49663	6.24	6.2609	6.25251	6.04854	6.05986	6.06209	6.49626	6.51351	6.5177
	Homostachydrine	1195-94-4;472-22-0	2.7384	C8H15NO2	C08283	-	-	HMDB0033433;HMDB0304552;HMDB0033433	Organic acids and derivatives	Carboxylic acids and derivatives	Amino acids, peptides, and analogues	0.00182504	3.03199	3.43746	3.42759	4.03972	4.0418	4.05948	4.17443	4.15336	4.1954	4.36769	4.3702	4.37449	4.38701	4.38672	4.42529	4.44738	4.47046	4.49411	4.46291	4.51046	4.47997	4.56132	4.58297	4.57228	4.34958	4.33435	4.3382
	Glu-Ile	5879-22-1	2.9424	C11H20N2O5	-	-	-	HMDB0028822	Organic acids and derivatives	Carboxylic acids and derivatives	Amino acids, peptides, and analogues	0.0039652	4.80152	4.81217	4.81156	4.85435	4.88373	4.88912	4.8285	4.82797	4.80805	4.39649	4.42915	4.3801	4.14066	4.17103	4.11474	4.17285	4.18474	4.09374	4.18646	4.16259	4.21638	4.30214	4.30766	4.29489	4.52564	4.4989	4.53293
	Val-Phe	3918-92-1	3.3691	C14H20N2O3	-	-	-	HMDB0029134	Organic acids and derivatives	Carboxylic acids and derivatives	Amino acids, peptides, and analogues	0.00149047	4.97272	4.94241	4.97276	4.91095	4.92622	4.9366	4.43031	4.46974	4.42184	4.19771	4.15877	4.12089	4.14178	4.08891	4.03894	4.06036	4.03323	4.05561	4.12678	4.13672	4.14923	4.08513	4.11049	4.06852	4.44461	4.43165	4.43587
	L-cis-Cyclo(aspartylphenylalanyl)	5262-10-02	4.3306	C13H14N2O4	-	-	-	HMDB0031360	Organic acids and derivatives	Carboxylic acids and derivatives	Amino acids, peptides, and analogues	0.000580867	3.26955	3.28176	3.24729	1.91452	1.95455	2.09372	2.50387	2.09847	2.38322	3.91525	3.91929	3.94403	4.01357	3.91281	3.98261	4.04817	4.00714	3.98115	4.55501	4.55342	4.55079	4.17934	4.17692	4.13983	4.07201	4.06809	4.07235
	Hawkinsin	63224-90-8	5.6251	C11H17NO6S	-	-	-	HMDB0002354	Organic acids and derivatives	Carboxylic acids and derivatives	Amino acids, peptides, and analogues	0.00142067	4.83719	4.85587	4.86998	4.18971	4.09406	4.13011	3.67372	3.72393	3.63515	0.00146318	0.0014722	0.00144413	0.00141239	0.00137293	0.00139537	0.00139551	0.00139705	0.00141841	0.00143607	0.0014502	0.00142817	0.00140102	0.00142113	0.00141728	3.83153	3.82139	3.82986
	N-Succinyl-L,L-2,6-diaminopimelate	26605-36-7	7.3908	C11H18N2O7	C04421	map01100;map00300;map01230	Metabolic pathways;Lysine biosynthesis;Biosynthesis of amino acids	HMDB0012267	Organic acids and derivatives	Carboxylic acids and derivatives	Amino acids, peptides, and analogues	0.00207516	3.21159	3.21984	3.11505	4.4957	4.46282	4.43981	4.76248	4.72233	4.72121	4.94596	4.93141	4.91981	4.95783	4.92333	4.90269	4.91127	4.9046	4.90496	4.94169	5.03484	4.9824	4.99619	5.04441	4.96212	4.91058	4.89546	4.91483
	Cyclo(Leu-Phe)	-	7.3908	C15H20N2O2	C20519	-	-	HMDB0094673	Organic acids and derivatives	Carboxylic acids and derivatives	Amino acids, peptides, and analogues	0.000584418	5.67251	5.66405	5.63274	6.84315	6.83137	6.82821	7.11088	7.07996	7.06535	7.30589	7.28592	7.2804	7.31998	7.28777	7.27052	7.25516	7.25719	7.25636	7.32542	7.37951	7.34968	7.35999	7.37564	7.31264	7.25304	7.24883	7.25731
	N-Jasmonoylisoleucine	120330-93-0	8.0747	C18H29NO4	C18699	map04075	Plant hormone signal transduction	HMDB0029391	Organic acids and derivatives	Carboxylic acids and derivatives	Amino acids, peptides, and analogues	0.00063	3.93859	3.95674	3.96299	3.96167	3.97518	4.03724	4.56645	4.58568	4.5294	4.90307	4.92383	4.89325	4.92578	4.96457	4.94555	4.9169	4.95668	4.96066	4.91675	4.90899	4.90909	4.84633	4.89978	4.83985	4.80945	4.80356	4.80773
	Indole-3-acetylglutamic acid	57105-48-3	9.3198	C15H16N2O5	-	-	-	HMDB0038665	Organic acids and derivatives	Carboxylic acids and derivatives	Amino acids, peptides, and analogues	0.00510156	4.2394	4.26595	4.28269	4.16185	4.17236	4.11333	3.16802	3.37961	3.23993	2.47369	2.73324	2.81822	3.01223	2.29269	2.49906	2.71626	2.70327	2.38545	2.61626	3.01836	3.00166	3.57096	3.54997	3.57945	3.5136	3.54249	3.54674
	Ile-Asn-Phe	-	9.912	C19H28N4O5	-	-	-	-	-	-	-	0.0237238	1.9076	1.92554	1.93171	1.9304	1.93589	2.38501	2.1251	1.94213	2.66152	3.09287	2.21503	2.83228	3.66869	3.4393	3.53668	4.3521	4.26298	4.31683	4.71898	4.6527	4.73825	4.80786	4.85577	4.83549	2.434	2.55214	2.4891
	Ceanothine C	18658-42-9	12.4014	C26H38N4O4	-	-	-	HMDB0029340	Organic acids and derivatives	Carboxylic acids and derivatives	Amino acids, peptides, and analogues	0.00114841	4.65333	4.712	4.77793	5.79934	5.75204	5.79256	5.51426	5.47109	5.51631	5.41614	5.48825	5.48672	5.19028	5.20308	5.21357	5.26059	5.30136	5.22265	5.15393	5.09482	5.13106	5.36978	5.31602	5.39298	5.34018	5.3403	5.32963
	N-Lauroylglycine	-	13.851	C14H27NO3	-	-	-	HMDB0013272	Organic acids and derivatives	Carboxylic acids and derivatives	Amino acids, peptides, and analogues	0.00336345	3.46995	3.25147	3.12172	4.13541	4.00078	4.05859	4.67577	4.73134	4.71529	5.12497	5.20342	5.2199	5.14415	5.12142	5.13359	5.05591	4.98673	4.93834	4.9959	4.95966	5.06344	4.81561	4.80412	4.82844	4.97878	4.97905	5.00797
	Jubanine B	60375-08-8	13.2731	C43H47N5O6	-	-	-	HMDB0030206	Organic acids and derivatives	Carboxylic acids and derivatives	Amino acids, peptides, and analogues	0.00208228	3.75123	3.18185	3.44021	4.43289	4.11415	4.26818	5.08714	4.94125	5.04335	5.47812	5.54097	5.54624	5.72097	5.60128	5.64304	5.66481	5.62745	5.60819	5.71868	5.78518	5.73812	5.67923	5.70189	5.68062	5.42788	5.44523	5.44918
	Dianthin F	-	10.2594	C30H37N5O5	-	-	-	-	-	-	-	0.000787135	4.83984	4.80361	4.83298	5.72935	5.70393	5.73439	5.43197	5.44522	5.43527	5.45657	5.39321	5.44888	5.30195	5.26787	5.33177	5.35464	5.34435	5.36888	5.23847	5.22481	5.19929	5.37374	5.39931	5.38054	5.36025	5.36449	5.36869
	Na-Hexanoyl-Nb-inosityltryptophan	124772-47-0	8.3345	C23H32N2O8	-	-	-	HMDB0039501	Organic acids and derivatives	Carboxylic acids and derivatives	Amino acids, peptides, and analogues	0.000988612	0.00603552	0.145733	0.272908	1.0166	1.04521	1.47566	2.35547	1.11539	2.50301	4.15838	4.18092	4.14308	4.49882	4.49581	4.51189	4.60877	4.63614	4.60953	4.8638	4.88989	4.90319	4.9612	4.98385	4.89554	4.39658	4.4011	4.40528
	Gamma-glutamyl-L-putrescine	-	7.3908	C9H19N3O3	C15699	map01100;map00330	Metabolic pathways;Arginine and proline metabolism	HMDB0012230	Organic acids and derivatives	Carboxylic acids and derivatives	Amino acids, peptides, and analogues	0.00097512	5.44327	5.43017	5.40213	6.61387	6.59801	6.59746	6.87834	6.84831	6.84302	7.07129	7.06197	7.05357	7.09056	7.06734	7.03883	7.03328	7.03356	7.02511	7.09818	7.15907	7.12479	7.14195	7.14855	7.08982	7.04029	7.03125	7.04472
	Hypoglycin B	502-37-4	5.8872	C12H18N2O5	C08280	-	-	HMDB0029428	Organic acids and derivatives	Carboxylic acids and derivatives	Amino acids, peptides, and analogues	0.000462875	5.76469	5.73495	5.72157	5.5656	5.64015	5.68819	5.65619	5.66084	5.67303	5.59766	5.60514	5.62319	5.58673	5.6134	5.6076	5.63655	5.62616	5.56263	5.63252	5.60397	5.60244	5.42993	5.38771	5.36756	5.57331	5.56864	5.57286
	N-octanoyl-l-homoserine lactone	147852-84-4	4.833	C12H21NO3	C21199	-	-	HMDB0255213	Organic acids and derivatives	Carboxylic acids and derivatives	Amino acids, peptides, and analogues	0.000369207	3.82878	3.87289	3.82982	4.07192	4.05903	4.12882	4.6887	4.72809	4.70617	5.13866	5.13701	5.13064	5.26192	5.24538	5.24258	5.32388	5.34237	5.32936	5.29899	5.29753	5.30644	5.31748	5.24006	5.34683	4.93882	4.9353	4.93787
	N-Nonanoylglycine	-	4.1959	C11H21NO3	-	-	-	HMDB0013279	Organic acids and derivatives	Carboxylic acids and derivatives	Amino acids, peptides, and analogues	0.00127272	5.07942	5.09472	5.092	4.07728	4.09161	4.07868	3.96953	3.96143	3.92225	3.75941	3.71738	3.74774	3.75235	3.77701	3.79552	3.8384	3.8872	3.92563	4.13071	4.08142	4.13925	4.13524	4.1582	4.11564	4.29598	4.28515	4.28937
	Phe-Leu	-	4.0637	C15H22N2O3	-	-	-	HMDB0253025	Organic acids and derivatives	Carboxylic acids and derivatives	Amino acids, peptides, and analogues	0.00287146	4.74265	4.74577	4.68401	4.9843	4.96839	4.96009	4.39685	4.41148	4.39673	3.79043	3.91126	3.8897	3.72884	3.80629	3.80555	3.88618	3.91835	3.95036	3.95708	4.00779	4.06648	4.01357	4.12555	4.09372	4.36546	4.34047	4.35345
	L-Norleucine	327-57-1	3.9798	C6H13NO2	C01933	-	-	HMDB0001645	Organic acids and derivatives	Carboxylic acids and derivatives	Amino acids, peptides, and analogues	0.00141909	4.3554	4.2225	4.20953	3.20616	3.14815	3.18442	2.88119	2.94782	2.97671	2.76719	2.8685	2.86369	2.78518	2.71996	2.59811	2.77057	2.78731	2.72856	2.81036	2.70737	2.72616	2.78221	2.78832	2.7488	3.21924	3.22838	3.22338
	Ile-Phe	-	3.8724	C15H22N2O3	-	-	-	HMDB0028914	Organic acids and derivatives	Carboxylic acids and derivatives	Amino acids, peptides, and analogues	0.000710461	4.91001	4.90855	4.9402	4.91886	4.91376	4.91284	4.34767	4.38151	4.32504	3.4219	3.4589	3.58018	3.54338	3.55975	3.50559	3.55373	3.60063	3.65957	3.85322	3.74682	3.80368	3.94315	3.92051	3.88122	4.32673	4.32061	4.3232
	Tetrahydrodipicolinate	4226-22-6	3.175	C7H9NO4	C03972	map01100;map01110;map00300;map01230;map00261	Metabolic pathways;Biosynthesis of secondary metabolites;Lysine biosynthesis;Biosynthesis of amino acids;Monobactam biosynthesis	HMDB0012289	Organic acids and derivatives	Carboxylic acids and derivatives	Amino acids, peptides, and analogues	0.0013558	4.86303	4.94073	4.94914	4.72869	4.73026	4.76243	4.56613	4.60079	4.56126	4.40334	4.40957	4.37563	4.21082	4.22167	4.24654	4.18892	4.23851	4.23624	4.65533	4.61925	4.62476	4.13911	4.11275	4.13491	4.49673	4.50451	4.50877
	Phe-Val	3918-90-9	3.1107	C14H20N2O3	-	-	-	HMDB0029008	Organic acids and derivatives	Carboxylic acids and derivatives	Amino acids, peptides, and analogues	0.00134682	4.88397	4.93947	4.9126	4.80214	4.79824	4.85762	4.40369	4.4185	4.35149	4.07249	4.10584	4.13176	4.01197	4.02808	4.02643	3.9829	4.08706	4.01862	4.14473	4.14383	4.19547	4.15106	4.16023	4.1766	4.36723	4.35558	4.36009
	Leu-Pro	6403-35-6	2.8199	C11H20N2O3	-	-	-	HMDB0011175	Organic acids and derivatives	Carboxylic acids and derivatives	Amino acids, peptides, and analogues	0.000387885	5.87749	5.92033	5.89492	5.9999	5.99545	6.00104	5.53255	5.54252	5.53528	4.83489	4.83655	4.81374	4.84183	4.80827	4.85279	4.80009	4.79105	4.80474	4.72916	4.75099	4.74935	4.77355	4.7833	4.78696	5.39561	5.39343	5.39761
	Ser-Leu	-	2.2157	C9H18N2O4	-	-	-	HMDB0258242	Organic acids and derivatives	Carboxylic acids and derivatives	Amino acids, peptides, and analogues	0.00237813	4.78299	4.84942	4.81678	4.88594	4.87769	4.86477	4.32259	4.33091	4.31041	3.56448	3.41415	3.37709	3.58696	3.51478	3.52725	3.71693	3.62638	3.68093	3.73771	3.77386	3.66948	3.60864	3.66752	3.71976	4.255	4.25489	4.27249
	Pyridinoline	63800-01-1	2.1311	C18H28N4O8	-	-	-	HMDB0000851	Organic acids and derivatives	Carboxylic acids and derivatives	Amino acids, peptides, and analogues	0.00205322	3.39455	3.41728	3.62378	4.7409	4.74855	4.71553	5.03224	5.07332	5.02757	5.65182	5.65384	5.64304	5.7399	5.7046	5.7123	5.77112	5.77992	5.77119	5.73159	5.7471	5.72326	5.72739	5.71897	5.72615	5.54504	5.54569	5.5651
	(3S)-3,6-Diaminohexanoate	4299-56-3	2.0892	C6H14N2O2	C01142	map01100;map00310	Metabolic pathways;Lysine degradation	HMDB0012114	Organic acids and derivatives	Carboxylic acids and derivatives	Amino acids, peptides, and analogues	0.00356344	3.44917	3.54308	3.5704	3.80248	3.74996	3.74812	3.98634	4.01792	4.00883	4.35448	4.35362	4.33815	3.9618	3.92628	3.92105	3.9556	3.99293	3.97741	4.07432	4.05925	4.0378	4.001	3.96258	3.99874	3.94674	3.96889	3.97299
	N-acetylornithine	6205-08-09	1.2054	C7H14N2O3	C00437	map01100;map01210;map00220;map01110;map01230	Metabolic pathways;2-Oxocarboxylic acid metabolism;Arginine biosynthesis;Biosynthesis of secondary metabolites;Biosynthesis of amino acids	HMDB0003357	Organic acids and derivatives	Carboxylic acids and derivatives	Amino acids, peptides, and analogues	0.000911068	4.39972	4.46293	4.45582	5.42163	5.43668	5.42841	5.57171	5.58656	5.57508	5.59083	5.59022	5.58085	5.6569	5.66039	5.65083	5.65054	5.644	5.64419	5.76104	5.7778	5.76282	5.8751	5.86445	5.87338	5.62056	5.61459	5.62478
	L-Isoleucine	73-32-5	1.0746	C6H13NO2	C00407	map01100;map01110;map00280;map00290;map01210;map00960;map02010;map01230;map00966;map00460;map00970	Metabolic pathways;Biosynthesis of secondary metabolites;Valine, leucine and isoleucine degradation;Valine, leucine and isoleucine biosynthesis;2-Oxocarboxylic acid metabolism;Tropane, piperidine and pyridine alkaloid biosynthesis;ABC transporters;Biosynthesis of amino acids;Glucosinolate biosynthesis;Cyanoamino acid metabolism;Aminoacyl-tRNA biosynthesis	HMDB0000172;PW_C000112	Organic acids and derivatives	Carboxylic acids and derivatives	Amino acids, peptides, and analogues	0.00186873	6.36259	6.48913	6.52275	5.91939	5.91624	5.93197	5.57829	5.60627	5.5894	5.46823	5.47572	5.46182	5.51587	5.5071	5.52583	5.69436	5.69961	5.71366	6.0684	6.07234	6.08078	6.25879	6.27059	6.26059	5.97654	5.99322	5.99781
	N-acetyl-l-arginine	155-84-0	0.626	C8H16N4O3	-	-	-	HMDB0004620	Organic acids and derivatives	Carboxylic acids and derivatives	Amino acids, peptides, and analogues	0.0010303	5.85052	5.88689	5.88383	5.9096	5.94287	5.94382	5.88613	5.89273	5.87929	5.07354	5.03987	5.0478	4.91474	4.8906	4.95231	5.08963	5.10216	5.10066	5.08227	5.09899	5.11353	5.10455	5.0885	5.14031	5.49792	5.48676	5.49069
	N2-Acetyl-L-ornithine	6205-08-09	0.626	C7H14N2O3	C00437	map01100;map01210;map00220;map01110;map01230	Metabolic pathways;2-Oxocarboxylic acid metabolism;Arginine biosynthesis;Biosynthesis of secondary metabolites;Biosynthesis of amino acids	HMDB0003357	Organic acids and derivatives	Carboxylic acids and derivatives	Amino acids, peptides, and analogues	0.00122474	4.59298	4.6426	4.67423	4.64303	4.76098	4.76882	4.53573	4.74784	4.75278	4.43994	4.39363	4.35925	4.33797	4.31743	4.23414	4.66645	4.68596	4.71384	4.99329	5.00693	4.96432	5.33938	5.33903	5.34361	4.90009	4.90766	4.91196
	4-Guanidinobutanoic acid	463-00-3	0.626	C5H11N3O2	C01035	map01100;map00330	Metabolic pathways;Arginine and proline metabolism	HMDB0003464	Organic acids and derivatives	Carboxylic acids and derivatives	Amino acids, peptides, and analogues	0.000466822	5.93815	5.95582	5.9795	5.70074	5.7439	5.74451	5.31879	5.31261	5.29233	5.60083	5.59357	5.59068	5.64535	5.64073	5.6634	5.68443	5.71095	5.72271	5.64026	5.62657	5.64152	5.60656	5.60071	5.62309	5.6626	5.65733	5.66017
	Leu-Gly	869-19-2	2.0892	C8H16N2O3	C02155	-	-	HMDB0028929	Organic acids and derivatives	Carboxylic acids and derivatives	Amino acids, peptides, and analogues	0.00125613	3.72935	3.8102	3.84584	4.08404	4.00149	4.08319	4.18024	4.19334	4.18887	4.50391	4.47024	4.4545	4.05676	3.95693	4.00672	4.12489	4.08339	4.09746	4.20479	4.18628	4.18903	4.07949	4.07927	4.07191	4.10875	4.0985	4.10269
	N-a-Acetyl-L-arginine	155-84-0	0.8418	C8H16N4O3	-	-	-	HMDB0004620	Organic acids and derivatives	Carboxylic acids and derivatives	Amino acids, peptides, and analogues	0.00513518	4.01974	4.26213	4.07272	4.09441	4.33015	4.11158	4.34545	4.07958	4.32267	3.2617	3.45533	3.25345	3.34871	3.04698	3.37698	3.36877	3.40608	3.58359	3.58864	3.43448	3.50476	3.70626	3.48154	3.37454	3.82925	3.83208	3.86475
	Val-Val	3918-94-3	1.6719	C10H20N2O3	-	-	-	HMDB0029140	Organic acids and derivatives	Carboxylic acids and derivatives	Amino acids, peptides, and analogues	0.00266754	4.97662	4.98588	5.00937	4.75022	4.74142	4.7675	3.95557	3.97581	3.92356	2.61087	2.63497	2.58162	2.87272	2.73341	2.75545	2.83594	2.8223	2.86689	2.82345	2.88096	2.91998	3.14146	3.048	3.04271	4.07534	4.09416	4.09429
	Acetyl-DL-Valine	-	2.1423	C7H13NO3	-	-	-	-	-	-	-	0.000663338	4.65636	4.59819	4.62115	5.45959	5.43463	5.46327	5.80618	5.82574	5.79781	6.06245	6.05621	6.07812	6.06335	6.08153	6.06041	6.07501	6.08455	6.04462	6.10585	6.1333	6.11212	6.08312	6.10424	6.1095	5.97766	5.98438	5.97736
	N-Methyl-L-proline	475-11-6	2.2512	C6H11NO2	C22223	-	-	HMDB0094696	Organic acids and derivatives	Carboxylic acids and derivatives	Amino acids, peptides, and analogues	0.00070463	4.4971	4.50323	4.49676	5.37644	5.37407	5.38407	5.76938	5.75105	5.7233	6.22732	6.24128	6.25555	6.30981	6.32632	6.2992	6.37347	6.38174	6.35583	6.36328	6.3975	6.3827	6.36664	6.37347	6.38059	6.23135	6.2389	6.23903
	Val-Ile	20556-14-3	2.5135	C11H22N2O3	-	-	-	HMDB0029130	Organic acids and derivatives	Carboxylic acids and derivatives	Amino acids, peptides, and analogues	0.00177668	4.44035	4.43975	4.46884	4.38962	4.35921	4.43012	3.66296	3.71323	3.63618	2.64044	2.57123	2.62355	2.43535	2.34581	2.5253	2.64848	2.57556	2.77526	2.66463	2.79205	2.70315	2.84597	2.73627	2.84524	3.65154	3.66249	3.66309
	Ile-Val	-	2.6932	C11H22N2O3	-	-	-	HMDB0028920	Organic acids and derivatives	Carboxylic acids and derivatives	Amino acids, peptides, and analogues	0.0020186	4.80697	4.82	4.83805	4.69282	4.68238	4.67201	3.9423	3.93437	3.95619	2.92772	2.92586	2.86424	2.95389	3.00227	2.89364	3.02696	3.03788	3.1107	3.08344	3.10995	3.10134	3.16108	3.12907	3.22001	4.02788	4.04194	4.04206
	Ile-Pro	37462-92-3	2.8056	C11H20N2O3	-	-	-	HMDB0011174	Organic acids and derivatives	Carboxylic acids and derivatives	Amino acids, peptides, and analogues	0.00102495	4.86238	4.82844	4.86287	4.83287	4.81598	4.81608	4.37947	4.37899	4.36527	3.66172	3.67901	3.69441	3.69371	3.65924	3.67345	3.59201	3.58487	3.58826	3.56849	3.54096	3.58914	3.56928	3.5878	3.63461	4.28027	4.2878	4.28795
	Histidylleucine	7763-65-7	2.8276	C12H20N4O3	C05010	-	-	HMDB0028889	Organic acids and derivatives	Carboxylic acids and derivatives	Amino acids, peptides, and analogues	0.00562209	4.50906	4.47566	4.49314	4.55871	4.54894	4.5531	4.08747	4.12073	4.07933	3.2977	3.37522	3.32739	2.61169	2.60041	2.67279	2.86757	2.83987	2.83631	2.60313	2.59818	2.60957	2.34875	2.55792	2.24746	3.90659	3.94464	3.90636
	Ile-Ile	-	3.2084	C12H24N2O3	-	-	-	HMDB0028910	Organic acids and derivatives	Carboxylic acids and derivatives	Amino acids, peptides, and analogues	0.00638055	4.32178	4.27658	4.31803	4.3136	4.28615	4.31646	3.5907	3.62348	3.54221	2.71133	2.50592	2.46895	2.72906	2.64708	2.7425	2.85008	2.7859	2.88738	2.87679	2.74527	2.90465	2.95402	2.94616	2.90989	3.60279	3.64716	3.6138
	N-gamma-Glutamyl-S-(1-propenyl)cysteine	91216-96-5	3.3855	C11H18N2O5S	-	-	-	HMDB0038553	Organic acids and derivatives	Carboxylic acids and derivatives	Amino acids, peptides, and analogues	0.00239604	4.89146	4.81654	4.86951	4.49379	4.42506	4.50498	4.45052	4.44501	4.44903	4.63227	4.61076	4.61889	4.6547	4.67226	4.60442	4.88683	4.8841	4.89194	4.82836	4.80084	4.79977	4.65319	4.67849	4.66713	4.69346	4.71289	4.71309
	Phytosulfokine b	179667-63-1	8.9474	C28H38N4O14S2	-	-	-	HMDB0029810	Organic acids and derivatives	Carboxylic acids and derivatives	Amino acids, peptides, and analogues	0.00193526	3.08038	2.30254	2.19303	2.95927	2.83197	2.1819	4.19228	4.25685	4.25739	5.38312	5.38807	5.38835	5.42953	5.42494	5.43192	5.52593	5.5015	5.51483	5.54875	5.56791	5.55797	5.54502	5.53989	5.54324	5.34733	5.34738	5.32945
	Mauritine A	38478-72-7	13.3276	C32H41N5O5	-	-	-	HMDB0029338	Organic acids and derivatives	Carboxylic acids and derivatives	Amino acids, peptides, and analogues	0.00201697	3.40065	3.42703	3.31427	3.95698	3.93143	3.9432	4.56324	4.58502	4.56257	4.9819	4.99006	4.96336	5.08589	5.02927	5.05705	5.10359	5.06389	5.03077	5.18139	5.18994	5.19993	5.15952	5.16038	5.16152	5.0725	5.05483	5.05482
	N-oleoyl threonine	-	13.9827	C22H41NO4	-	-	-	HMDB0241967;LMFA08020108	Not Available	Not Available	Not Available	0.00140382	4.3091	4.27641	4.3106	4.57757	4.58028	4.62816	4.6124	4.60173	4.60296	4.20637	4.17929	4.16932	4.0508	4.05631	4.03182	4.16311	4.09636	4.08864	4.06185	4.10992	4.07842	4.35315	4.34654	4.35944	4.31492	4.32187	4.32701
	N-octadecanoyl-L-Homoserine lactone	-	14.0475	C22H41NO3	-	-	-	-	-	-	-	0.000594862	4.62794	4.59545	4.61448	4.63032	4.65611	4.66656	4.73475	4.69701	4.72233	4.33103	4.31755	4.31357	4.17432	4.18617	4.14946	4.3192	4.30919	4.31185	4.29082	4.19682	4.24691	4.52702	4.53167	4.54498	4.45812	4.46267	4.46276
	Linoleoyl glycine	-	13.7219	C20H35NO3	-	-	-	-	-	-	-	0.000871336	4.15056	4.17201	4.19354	4.26	4.27955	4.27656	4.3984	4.41709	4.33076	4.2744	4.19419	4.2418	4.27224	4.28183	4.29441	4.34694	4.35285	4.34757	4.37813	4.41298	4.36035	4.58823	4.54737	4.56362	4.41596	4.4152	4.40895
	Margaroylglycine	-	12.5676	C19H37NO3	-	-	-	HMDB0013246	Organic acids and derivatives	Carboxylic acids and derivatives	Amino acids, peptides, and analogues	0.000408504	5.09119	5.09533	5.15044	5.12165	5.11526	5.10881	5.14274	5.12552	5.15204	5.06709	5.10021	5.09269	5.08576	5.0884	5.06504	5.12648	5.14075	5.09212	5.01572	4.98676	5.00511	5.20617	5.19157	5.16627	5.12486	5.12843	5.12855
	Mucronine B	38840-26-5	12.4118	C28H36N4O4	C10010	-	-	-	-	-	-	0.00319062	4.3484	4.33007	4.36562	5.12415	5.09383	5.10617	4.85528	4.85303	4.85512	4.86864	4.86446	4.86145	4.65439	4.65383	4.62071	4.74502	4.72461	4.6764	4.56563	4.55923	4.57462	4.73342	4.76037	4.72336	4.76459	4.73837	4.73834
	Leu-Phe	-	3.8714	C15H22N2O3	-	-	-	HMDB0013243	Organic acids and derivatives	Carboxylic acids and derivatives	Amino acids, peptides, and analogues	0.00490081	4.2636	4.242	4.21541	4.21521	4.18898	4.1808	3.52249	3.44712	3.52391	2.34149	2.21168	2.01063	2.32397	1.88106	2.19195	2.12684	2.43115	2.66605	2.65071	2.61558	2.77686	2.91228	2.90359	2.81793	3.45059	3.48017	3.47993
	Phe-His	16874-81-0	3.8274	C15H18N4O3	-	-	-	HMDB0028892	Organic acids and derivatives	Carboxylic acids and derivatives	Amino acids, peptides, and analogues	0.00222824	3.08454	3.30239	3.31591	4.1937	4.19531	4.1786	4.44218	4.44049	4.39162	4.72346	4.72133	4.67447	4.66284	4.67051	4.66294	4.65513	4.63388	4.66131	4.71466	4.67477	4.66515	4.71364	4.71749	4.68878	4.58053	4.58027	4.5981
	Ile-Leu	-	3.4746	C12H24N2O3	-	-	-	HMDB0028911	Organic acids and derivatives	Carboxylic acids and derivatives	Amino acids, peptides, and analogues	0.00213739	4.80974	4.81245	4.81561	4.7964	4.74443	4.78895	4.07454	4.10855	4.07651	3.10424	3.00467	3.06202	3.10979	3.15325	2.99947	3.203	3.23801	3.22195	3.2667	3.28113	3.29208	3.37071	3.40835	3.38973	4.11626	4.13144	4.13163
	Val-Leu	3989-97-7	2.9628	C11H22N2O3	-	-	-	HMDB0029131	Organic acids and derivatives	Carboxylic acids and derivatives	Amino acids, peptides, and analogues	0.00141152	4.77706	4.73689	4.79553	4.61207	4.57565	4.57437	3.86976	3.83827	3.86301	2.81485	2.73927	2.88415	2.96072	2.86902	2.80548	2.93645	2.91456	3.00482	3.13445	3.10645	2.93146	3.17684	3.15692	3.11163	3.99577	4.00543	4.00567
	Thr-Leu	-	2.4022	C10H20N2O4	-	-	-	HMDB0259044	Organic acids and derivatives	Carboxylic acids and derivatives	Amino acids, peptides, and analogues	0.00214898	4.41944	4.46306	4.46628	4.389	4.37829	4.3698	3.80503	3.74469	3.74777	2.93998	2.77213	2.90101	2.87508	2.87602	2.84615	2.93027	3.07778	2.93733	3.03087	2.97672	2.92102	3.04258	3.10893	3.09904	3.74431	3.75816	3.75839
	(R)-2-Aminoheptanoic acid	-	2.2512	C7H15NO2	-	-	-	LMFA01100013	-	-	-	0.00100982	3.15081	3.1042	3.16391	4.05125	4.05343	4.06118	4.45149	4.43318	4.40025	4.92352	4.93854	4.96213	5.02812	5.04452	5.01819	5.09342	5.1047	5.08303	5.10957	5.13831	5.11989	5.11373	5.13298	5.13407	4.95027	4.95892	4.95896
	Gamma-Glutamyl-beta-cyanoalanine	16051-95-9	2.2082	C9H13N3O5	C05711	map00460	Cyanoamino acid metabolism	HMDB0060478	Organic acids and derivatives	Carboxylic acids and derivatives	Amino acids, peptides, and analogues	0.000711735	3.02154	2.93662	3.12242	3.94242	3.94097	3.93458	4.14225	4.13069	4.11018	4.44079	4.46917	4.47693	4.5272	4.49283	4.50697	4.48694	4.49818	4.47951	4.64698	4.62764	4.61689	4.63169	4.62597	4.65633	4.4343	4.43977	4.43977
	Saccharopine	997-68-2	1.6496	C11H20N2O6	C00449	map01100;map00310;map01110;map00300;map01230	Metabolic pathways;Lysine degradation;Biosynthesis of secondary metabolites;Lysine biosynthesis;Biosynthesis of amino acids	HMDB0000279	Organic acids and derivatives	Carboxylic acids and derivatives	Amino acids, peptides, and analogues	0.000901346	5.80272	5.81498	5.83685	5.78999	5.798	5.80842	5.74014	5.73993	5.72333	5.34339	5.33769	5.35972	4.99862	5.00232	4.98587	4.77322	4.77312	4.77373	4.52412	4.50906	4.50199	4.46919	4.43002	4.44499	5.37147	5.37981	5.37992
	L-Asparagine	70-47-3	0.5728	C4H8N2O3	C00152	map01100;map01110;map00460;map01230;map00250;map00970	Metabolic pathways;Biosynthesis of secondary metabolites;Cyanoamino acid metabolism;Biosynthesis of amino acids;Alanine, aspartate and glutamate metabolism;Aminoacyl-tRNA biosynthesis	HMDB0000168;PW_C000110	Organic acids and derivatives	Carboxylic acids and derivatives	Amino acids, peptides, and analogues	0.000705187	4.89715	4.89559	4.92075	4.06404	4.07639	4.03771	3.33931	3.3206	3.32368	2.58134	2.66248	2.61641	2.63651	2.78902	2.82374	2.66209	2.5861	2.73082	2.44046	2.55033	2.38418	2.53339	2.77347	2.22251	3.97301	3.97764	3.97259
Nucleotides and derivatives	Capecitabine	154361-50-9	7.4532	C15H22FN3O6	C12650	-	-	HMDB0015233	Nucleosides, nucleotides, and analogues	5''-deoxyribonucleosides	Not Available	0.002028	4.215	4.23732	4.20438	5.00932	5.02813	5.03123	5.3366	5.31983	5.30893	5.74787	5.74896	5.7435	5.65581	5.63518	5.6424	5.58348	5.63786	5.51417	5.5446	5.61984	5.51679	5.34762	5.35643	5.39777	5.57728	5.56046	5.58195
	6-Methylthiopurine 5'-monophosphate ribonucleotide	7021-52-5	9.7423	C11H15N4O7PS	C16615	-	-	HMDB0060414	Nucleosides, nucleotides, and analogues	Purine nucleotides	Purine ribonucleotides	0.00400837	4.92006	4.89554	4.80849	4.38297	4.35358	4.39258	4.53385	4.55872	4.48717	4.92752	4.92586	4.9152	4.40302	4.39607	4.43035	4.57735	4.48041	4.51263	4.31767	4.32862	4.47457	4.55895	4.68275	4.52242	4.70489	4.70501	4.67236
	1-beta-D-glucopyranosyl-L-tryptophan	-	2.6542	C17H22N2O7	-	-	-	-	-	-	-	0.000508334	5.88602	5.94668	5.89455	5.91219	5.92139	5.89526	5.89084	5.91276	5.89425	5.42875	5.42885	5.4084	5.20883	5.18597	5.18122	5.12932	5.10535	5.11612	4.92622	4.93959	4.92385	4.8453	4.82046	4.84975	5.52475	5.51944	5.52367
	2-o-methyladenosine	2140-79-6	1.5312	C11H15N5O4	C04779	-	-	HMDB0004326	Nucleosides, nucleotides, and analogues	Purine nucleosides	Not Available	0.00133023	5.65624	5.70265	5.69984	4.83171	4.81667	4.83932	4.28975	4.35958	4.35203	3.11885	2.62378	2.52711	2.89823	2.56843	2.51221	3.07283	2.88646	2.95444	2.98189	2.68488	2.70404	2.51397	2.80443	2.7684	4.91647	4.91674	4.92794
	Isoguanosine	1818-71-9	0.9842	C10H13N5O5	C08432	-	-	-	-	-	-	0.00203722	5.51638	5.61523	5.64186	4.2568	4.2226	4.18764	4.05288	4.15384	4.11475	4.15464	4.18091	4.07507	4.20693	4.1579	4.24313	4.19613	4.14102	4.12986	4.04952	4.09082	4.04751	4.10328	4.05941	3.96268	4.71386	4.7322	4.71803
	Deoxyadenosine	958-09-8	0.9842	C10H13N5O3	C00559	map01100;map02010;map01232;map00230	Metabolic pathways;ABC transporters;Nucleotide metabolism;Purine metabolism	HMDB0000101;PW_C000068	Nucleosides, nucleotides, and analogues	Purine nucleosides	Purine 2''-deoxyribonucleosides	0.00142865	5.55152	5.56567	5.57668	4.66698	4.64421	4.64008	4.41477	4.41673	4.36957	4.42742	4.44873	4.42747	4.16885	4.16573	4.18574	4.03628	4.13398	4.11841	3.53635	3.53735	3.53092	3.27393	3.61335	3.50506	4.79507	4.79539	4.78338
	Adenosine	58-61-7	0.9486	C10H13N5O4	C00212	map01100;map02010;map01232;map00230	Metabolic pathways;ABC transporters;Nucleotide metabolism;Purine metabolism	HMDB0000050;HMDB0247583;PW_C000034	Nucleosides, nucleotides, and analogues	Purine nucleosides	Not Available	2.85804e-05	6.76385	6.79299	6.82093	5.4296	5.44534	5.42713	4.81106	4.79973	4.7931	4.52505	4.55342	4.53871	4.49831	4.48458	4.51591	4.29716	4.41236	4.38751	4.21157	4.22929	4.21418	4.01761	4.13352	4.10137	5.9667	5.96671	5.96641
	Guanosine	118-00-3	1.0022	C10H13N5O5	C00387	map01100;map02010;map01232;map00230	Metabolic pathways;ABC transporters;Nucleotide metabolism;Purine metabolism	HMDB0000133;PW_C000087	Nucleosides, nucleotides, and analogues	Purine nucleosides	Not Available	0.00178122	5.57054	5.70577	5.60646	4.27655	4.43019	4.30577	4.14513	3.95697	4.04302	4.22639	4.29247	4.23875	4.40257	4.30335	4.39098	4.34261	4.33955	4.45967	4.48534	4.39652	4.37386	4.44294	4.34723	4.3579	4.84162	4.84182	4.85667
	Guanosine 5'-diphosphate	146-91-8	5.7985	C10H15N5O11P2	C00035	map01100;map04144;map01232;map00230	Metabolic pathways;Endocytosis;Nucleotide metabolism;Purine metabolism	HMDB0001201	Nucleosides, nucleotides, and analogues	Purine nucleotides	Purine ribonucleotides	0.00226684	3.80632	3.8202	3.66728	3.82329	3.8774	3.80528	4.02769	3.99419	3.97672	3.70474	3.70318	3.74138	4.05615	4.0453	4.10017	4.26788	4.13549	4.26903	4.36912	4.41796	4.44678	4.54102	4.49893	4.50918	4.25793	4.24104	4.24149
	S-Adenosylmethioninamine	22365-13-5	10.1202	C14H23N6O3S+	C01137	map01100;map00270;map00330	Metabolic pathways;Cysteine and methionine metabolism;Arginine and proline metabolism	HMDB0000988	Nucleosides, nucleotides, and analogues	5''-deoxyribonucleosides	5''-deoxy-5''-thionucleosides	0.0004992	2.09179	1.81835	2.1802	4.06247	4.07789	4.05571	4.17342	4.14277	4.06332	4.45823	4.22406	4.22776	4.11786	4.14912	4.07695	4.02544	4.10836	4.12554	4.42865	4.29203	4.19701	4.14066	4.1376	4.11976	4.45819	4.45426	4.45441
	2-o-methylguanosine	-	1.7391	C11H15N5O5	-	-	-	-	-	-	-	0.000877694	4.71136	4.72979	4.72846	4.55452	4.56243	4.57497	4.51095	4.51015	4.51183	4.59097	4.60746	4.61268	4.56059	4.56213	4.55092	4.39808	4.39907	4.39716	4.13919	4.14694	4.16545	4.03531	4.05281	4.02517	4.47047	4.47706	4.47006
	Deoxyguanosine	961-07-9	1.0432	C10H13N5O4	C00330	map01100;map02010;map01232;map00230	Metabolic pathways;ABC transporters;Nucleotide metabolism;Purine metabolism	HMDB0000085;PW_C000058	Nucleosides, nucleotides, and analogues	Purine nucleosides	Purine 2''-deoxyribonucleosides	0.00215477	5.01745	5.11616	5.06013	3.87645	3.99585	3.88501	3.90104	3.71217	3.86363	4.27117	4.42666	4.27641	4.4232	4.2678	4.39848	4.15029	4.15853	4.29583	4.17064	4.02851	4.06029	4.10316	4.01902	4.01437	4.41854	4.4188	4.43518
Carbohydrates and derivatives	Salicin	138-52-3	2.047	C13H18O7	C01451	map00010	Glycolysis / Gluconeogenesis	HMDB0003546	Organic oxygen compounds	Organooxygen compounds	Carbohydrates and carbohydrate conjugates	0.0013676	6.19789	6.27273	6.26492	6.3198	6.30566	6.30683	6.17488	6.17435	6.16141	5.47135	5.45143	5.45536	5.27526	5.2356	5.2605	5.1967	5.19063	5.21022	5.01944	5.02033	5.01279	4.93524	4.94436	4.94482	5.75683	5.75695	5.77053
	D-Xylulose	551-84-8;20750-28-1	2.3606	C5H10O5	C00310	map01100;map00040	Metabolic pathways;Pentose and glucuronate interconversions	HMDB0001644	Organic oxygen compounds	Organooxygen compounds	Carbohydrates and carbohydrate conjugates	0.00903082	4.76059	4.80012	4.82179	4.83111	4.81894	4.83384	4.82108	4.844	4.86311	4.57008	4.58107	4.61672	4.34702	4.31681	4.34607	4.2395	4.21307	4.28725	3.88222	3.92426	3.80566	3.87435	3.81105	3.76806	4.48508	4.55437	4.55748
	Cis-p-Coumaric acid 4-[apiosyl-(1->2)-glucoside]	-	2.3822	C20H26O12	-	-	-	HMDB0037088	Organic oxygen compounds	Organooxygen compounds	Carbohydrates and carbohydrate conjugates	0.00159134	5.38343	5.46957	5.49528	5.50455	5.48855	5.46679	5.40671	5.37978	5.35928	4.78342	4.72721	4.80471	4.44097	4.35141	4.4326	4.29636	4.2705	4.29698	3.78992	3.66123	3.81257	3.61211	3.61275	3.59383	4.9595	4.95958	4.97322
	Hydroxytyrosol 1-O-glucoside	76873-99-9	2.7787	C14H20O8	-	-	-	HMDB0041024	Organic oxygen compounds	Organooxygen compounds	Carbohydrates and carbohydrate conjugates	0.000596289	5.85237	5.90037	5.86754	5.30509	5.32434	5.30472	5.15682	5.15162	5.17488	4.77912	4.75165	4.76454	4.40231	4.42833	4.33245	4.45595	4.41113	4.40827	3.76904	3.92912	3.93663	3.56481	3.45421	3.73671	5.08625	5.08063	5.08541
	1,2,10-Trihydroxydihydro-trans-linalyl oxide 7-O-beta-D-glucopyranoside	219814-37-6	3.4986	C16H30O10	-	-	-	HMDB0033237	Organic oxygen compounds	Organooxygen compounds	Carbohydrates and carbohydrate conjugates	0.00326276	5.1504	5.14588	5.17977	5.35427	5.37276	5.37857	5.34478	5.35952	5.33834	4.91194	4.89099	4.88797	4.69096	4.69821	4.62835	4.58683	4.56334	4.57235	4.56825	4.56509	4.53228	4.34155	4.36732	4.31713	5.14242	5.11587	5.14684
	Methylsyringin	139742-20-4	3.6285	C18H26O9	-	-	-	HMDB0039570	Organic oxygen compounds	Organooxygen compounds	Carbohydrates and carbohydrate conjugates	0.00083262	4.81048	4.85287	4.82306	4.84964	4.82921	4.83637	4.77886	4.71893	4.74672	4.82477	4.849	4.86435	4.81067	4.81193	4.81145	4.83793	4.81623	4.80694	5.03478	5.06136	5.00071	4.88217	4.80424	4.80205	4.85598	4.8479	4.85212
	Arbutin	497-76-7	4.1297	C12H16O7	C06186	map00010	Glycolysis / Gluconeogenesis	HMDB0029943	Organic oxygen compounds	Organooxygen compounds	Carbohydrates and carbohydrate conjugates	0.000862627	5.50621	5.47618	5.46506	5.47097	5.45185	5.45476	5.41839	5.40181	5.36685	5.11058	5.13532	5.158	4.82275	4.81776	4.80817	4.62458	4.59349	4.66751	3.99302	3.99197	4.01162	3.58516	3.69306	3.67901	5.09869	5.0899	5.09418
	7-Methyl-1,4,5-naphthalenetriol 4-[xylosyl-(1->6)-glucoside]	-	5.6026	C22H28O12	-	-	-	HMDB0034909	Organic oxygen compounds	Organooxygen compounds	Carbohydrates and carbohydrate conjugates	0.000889874	4.87512	4.92742	4.93225	4.43822	4.44957	4.38764	4.2076	4.20009	4.132	2.92164	2.59862	2.92842	2.60902	2.25733	2.55867	2.26439	2.56428	2.61889	2.64326	2.52287	2.33924	2.2661	2.27226	2.27109	4.06326	4.05607	4.06032
	D-Glycero-D-galacto-heptitol	527-06-0	5.8231	C7H16O7	C08255	-	-	HMDB0033750	Organic oxygen compounds	Organooxygen compounds	Carbohydrates and carbohydrate conjugates	0.000664412	4.23557	4.20323	4.2073	4.36547	4.4059	4.38116	4.60974	4.61152	4.59904	4.33666	4.35774	4.41033	4.71555	4.60881	4.70916	4.8648	4.89012	4.9015	5.00346	4.96301	5.02374	5.033	5.04964	5.09265	4.82286	4.82324	4.81751
	Kanamycin	8063/7/8;8063-07-8;59-01-8	10.2811	C18H36N4O11	C00304;C01822	map01110;map00524	Biosynthesis of secondary metabolites;Neomycin, kanamycin and gentamicin biosynthesis	HMDB0015303;PW_C009586	Organic oxygen compounds	Organooxygen compounds	Carbohydrates and carbohydrate conjugates	0.00110633	3.42149	3.00078	3.07064	4.49701	4.44956	4.50621	4.95399	4.95565	4.96043	5.107	5.06368	5.10239	5.06189	5.05043	5.13489	5.09002	5.11723	5.11391	5.09966	5.09561	5.06295	4.99174	5.02293	5.00931	5.16518	5.17233	5.17649
	Picrocrocin	138-55-6	12.6822	C16H26O7	C17055	map00999	Biosynthesis of various plant secondary metabolites	HMDB0005796	Organic oxygen compounds	Organooxygen compounds	Carbohydrates and carbohydrate conjugates	0.00118529	2.59396	2.61207	2.6183	2.61699	2.62252	2.62436	3.92859	3.81896	3.95985	4.91532	4.81967	4.71706	4.93281	4.95875	4.91338	5.00701	5.0418	5.01103	5.06445	4.94729	4.91916	5.12209	5.11366	5.16436	4.69375	4.68279	4.68666
	Neomycin	1404-04-2;119-04-0	12.7844	C23H46N6O13	C00384;C01737	map01110;map00524	Biosynthesis of secondary metabolites;Neomycin, kanamycin and gentamicin biosynthesis	HMDB0015129	Organic oxygen compounds	Organooxygen compounds	Carbohydrates and carbohydrate conjugates	0.000871351	5.80943	5.66443	5.54824	6.11985	6.16497	6.12048	6.55255	6.61322	6.60035	6.88978	6.87329	6.86819	6.99243	6.95469	6.99163	6.97789	6.97101	6.96988	6.99484	7.00354	6.94307	6.9592	6.95383	6.92551	6.82628	6.82637	6.83663
	P-coumaryl alcohol 4-o-glucoside	-	12.1551	C15H20O7	C05855	map00940;map01110	Phenylpropanoid biosynthesis;Biosynthesis of secondary metabolites	-	-	-	-	0.00578094	4.25673	4.24342	4.26762	4.1405	4.12425	4.16161	3.8687	3.78943	3.89711	4.08986	4.09096	4.08566	4.09197	4.03769	4.09301	3.90386	3.84726	3.92349	3.95038	3.95877	3.97862	4.18663	4.19528	4.18052	4.09681	4.05871	4.10195
	2,3-Butanediol apiosylglucoside	-	4.1078	C15H28O11	-	-	-	HMDB0033063	Organic oxygen compounds	Organooxygen compounds	Carbohydrates and carbohydrate conjugates	0.00074257	3.73196	3.67913	3.58019	3.83024	3.77477	3.70726	3.84939	3.84959	3.91732	4.51288	4.56596	4.54384	4.6384	4.59141	4.56787	4.59826	4.58643	4.61122	4.51065	4.55963	4.56206	4.5628	4.59611	4.58563	4.66044	4.65446	4.66047
	Tetraphyllin B	34323-07-4	2.9424	C12H17NO7	-	-	-	HMDB0029914	Organic oxygen compounds	Organooxygen compounds	Carbohydrates and carbohydrate conjugates	0.00493412	4.56138	4.48592	4.5063	4.68035	4.76189	4.77304	4.78708	4.77235	4.74081	4.24091	4.25207	4.18647	3.8493	3.89017	3.83031	3.68908	3.75651	3.67817	3.36007	3.26567	3.51176	3.14319	3.24896	3.05766	4.75477	4.71674	4.75939
	Alpha-d-glucose	492-62-6	2.8411	C6H12O6	C00267	map01100;map01110;map01250;map00520;map01200;map00051;map00052;map00010	Metabolic pathways;Biosynthesis of secondary metabolites;Biosynthesis of nucleotide sugars;Amino sugar and nucleotide sugar metabolism;Carbon metabolism;Fructose and mannose metabolism;Galactose metabolism;Glycolysis / Gluconeogenesis	HMDB0003345;PW_C001851	Organic oxygen compounds	Organooxygen compounds	Carbohydrates and carbohydrate conjugates	0.000821813	5.08218	5.09809	5.08018	5.21715	5.20942	5.23644	4.794	4.77787	4.78363	4.14144	4.16306	4.14002	3.75077	3.72566	3.69413	3.75637	3.70543	3.70897	3.46075	3.43696	3.45188	3.50878	3.38964	3.43762	4.59534	4.58781	4.59202
	Tuliposide B	19870-33-8	2.3606	C11H18O9	C08570	-	-	HMDB0303141;LMFA13010038	Organic oxygen compounds	Organooxygen compounds	Carbohydrates and carbohydrate conjugates	0.000416503	5.44594	5.48874	5.51463	5.49245	5.47932	5.45749	5.41813	5.43265	5.40822	5.1237	5.09332	5.10606	4.85424	4.80434	4.859	4.72329	4.7026	4.72385	4.24685	4.24207	4.27276	4.11655	4.08124	3.99016	5.07141	5.06966	5.07386
	Phenylglucuronide	-	2.0266	C12H14O7	-	-	-	HMDB0059806	Organic oxygen compounds	Organooxygen compounds	Carbohydrates and carbohydrate conjugates	0.000744799	5.75205	5.80991	5.80241	5.74846	5.73432	5.74024	5.58652	5.59399	5.58502	5.10327	5.09609	5.0898	4.68386	4.61898	4.60718	4.38567	4.39069	4.39933	3.93218	3.77125	3.81434	3.86641	3.87544	3.79877	5.18681	5.19034	5.19453
	N-acetyl-muramic acid	-	1.9228	C11H19NO8	-	-	-	-	-	-	-	0.00179012	3.76235	4.11459	3.96769	4.22248	4.22639	4.27547	4.20869	4.23113	4.21372	4.22901	4.28492	4.25875	4.32521	4.30155	4.27827	4.81865	4.80281	4.81428	5.0095	5.02134	5.02456	5.231	5.22139	5.22106	4.68711	4.69911	4.70331
	Lotaustralin	534-67-8	0.8416	C11H19NO6	C08334	map00460;map01110	Cyanoamino acid metabolism;Biosynthesis of secondary metabolites	HMDB0033865	Organic oxygen compounds	Organooxygen compounds	Carbohydrates and carbohydrate conjugates	0.000419184	6.00496	6.00987	6.00384	5.98848	5.9779	5.948	5.92359	5.91574	5.89178	5.36083	5.35743	5.34473	5.08243	5.06107	5.08763	4.94982	4.96603	4.94679	4.68149	4.69729	4.71502	4.68234	4.6847	4.65867	5.57016	5.56628	5.57047
	Swertiamarin	17388-39-5	0.5536	C16H22O10	C09800	-	-	HMDB0258644	Organic oxygen compounds	Organooxygen compounds	Carbohydrates and carbohydrate conjugates	0.00270549	5.73924	5.7538	5.74888	5.72616	5.70488	5.70875	5.68174	5.66266	5.59807	5.03442	5.11899	5.03199	4.80238	4.76307	4.70508	4.62984	4.61062	4.60003	4.35628	4.43368	4.41508	4.29013	4.27247	4.33136	5.32187	5.32192	5.34687
	Lepidimoic acid	157676-09-0	0.6281	C12H18O10	-	-	-	HMDB0041096	Organic oxygen compounds	Organooxygen compounds	Carbohydrates and carbohydrate conjugates	0.00166214	4.07173	3.99315	4.20566	4.59436	4.49967	4.54778	4.9682	4.94785	4.94745	5.51519	5.56571	5.52803	5.65444	5.63483	5.67559	5.69356	5.67239	5.70864	5.82212	5.81901	5.80133	5.91901	5.87699	5.88236	5.54601	5.52985	5.54559
	D-Erythroascorbic acid 1'-a-D-xylopyranoside	174339-85-6	1.0231	C10H14O9	-	-	-	HMDB0033626	Organic oxygen compounds	Organooxygen compounds	Carbohydrates and carbohydrate conjugates	0.00226852	1.14376	1.64716	1.15585	5.51748	5.57541	5.53022	5.70861	5.65715	5.70188	5.51203	5.5985	5.53128	5.4494	5.36273	5.43026	5.11105	5.05022	5.18296	4.69274	4.65065	4.6222	3.92096	3.80635	3.92189	5.27824	5.2568	5.2584
	3-Furanmethanol glucoside	86425-28-7	2.0764	C11H16O7	-	-	-	HMDB0032924	Organic oxygen compounds	Organooxygen compounds	Carbohydrates and carbohydrate conjugates	0.00121322	4.92606	4.92568	4.9374	4.61285	4.61869	4.61028	4.42698	4.43385	4.40289	4.13969	4.17419	4.15813	3.87342	3.91595	3.90528	3.78649	3.8372	3.81826	3.61067	3.64725	3.69813	3.62686	3.4863	3.41225	4.26662	4.26641	4.27549
	Galactan	39300-87-3	2.8276	C2H6.[C12H20O11]n	C05796	map00052	Galactose metabolism	HMDB0004162	Organic oxygen compounds	Organooxygen compounds	Carbohydrates and carbohydrate conjugates	0.00178513	6.27449	6.23781	6.25395	6.30588	6.30103	6.29585	5.88708	5.88754	5.87329	5.1761	5.18613	5.21239	4.74439	4.74106	4.73031	4.76915	4.79197	4.76048	4.47751	4.4663	4.479	4.44364	4.459	4.48214	5.69824	5.71567	5.69784
	(2S)-2-Butanol O-[b-D-Apiofuranosyl-(1->6)-b-D-glucopyranoside]	-	3.1423	C15H28O10	-	-	-	HMDB0041255	Organic oxygen compounds	Organooxygen compounds	Carbohydrates and carbohydrate conjugates	0.0018732	4.84445	4.80413	4.87511	4.73854	4.69525	4.69684	4.70386	4.73371	4.70936	4.52338	4.48151	4.45799	4.29696	4.30584	4.28784	4.22348	4.22176	4.23501	3.91043	3.85191	3.93273	3.91933	3.89145	3.87797	4.4702	4.48464	4.47005
	Salidroside	10338-51-9	3.5406	C14H20O7	C06046	map01100;map00350	Metabolic pathways;Tyrosine metabolism	HMDB0257463	Organic oxygen compounds	Organooxygen compounds	Carbohydrates and carbohydrate conjugates	0.000435567	3.75956	3.662	3.53784	4.39471	4.33813	4.37114	4.6408	4.63581	4.60338	4.7571	4.74781	4.72581	4.7345	4.77921	4.70751	4.69449	4.72639	4.69578	4.78798	4.76123	4.77044	4.78515	4.79196	4.79203	4.6542	4.6577	4.65417
	Ascaroside C6	-	3.6282	C12H22O5	-	-	-	LMFA13040003	-	-	-	0.000869878	2.91122	2.9669	2.65674	4.14232	4.1226	4.09979	4.358	4.31061	4.32282	4.52013	4.52465	4.51441	4.51436	4.54877	4.51385	4.52797	4.53351	4.52371	4.59047	4.5714	4.5589	4.56805	4.58051	4.59193	4.42959	4.43655	4.43593
	Oscr#20	-	4.9432	C18H34O6	-	-	-	LMFA13040084	-	-	-	0.000334983	4.3527	4.37404	4.30577	5.04243	5.01443	5.0073	5.1829	5.18138	5.12937	5.14828	5.15445	5.13412	5.13001	5.11809	5.12783	5.13142	5.12344	5.10035	5.14897	5.18955	5.18275	5.23293	5.25794	5.24591	5.11062	5.11277	5.11401
	Sedoheptulose 7-phosphate	-	5.3738	C7H15O10P	C05382	map01100;map01110;map01250;map01200;map00710;map01230;map00030	Metabolic pathways;Biosynthesis of secondary metabolites;Biosynthesis of nucleotide sugars;Carbon metabolism;Carbon fixation in photosynthetic organisms;Biosynthesis of amino acids;Pentose phosphate pathway	HMDB0258206	Organic oxygen compounds	Organooxygen compounds	Carbohydrates and carbohydrate conjugates	0.00120291	3.53332	3.4839	3.59805	4.19286	4.27721	4.14609	4.34303	4.35079	4.37224	4.56094	4.5572	4.59448	4.523	4.53084	4.5076	4.46331	4.46595	4.42812	4.26129	4.25847	4.27449	4.04798	4.08253	4.06412	4.32636	4.33531	4.33547
	Gamma-CEHC glucuronide	-	8.0886	C21H28O10	-	-	-	HMDB0242175	Organic oxygen compounds	Organooxygen compounds	Carbohydrates and carbohydrate conjugates	0.00157098	4.13605	4.14791	4.14174	4.23716	4.23582	4.21906	4.2755	4.25562	4.25787	4.3047	4.32221	4.30201	4.46306	4.50501	4.50664	4.7466	4.71847	4.69622	4.93979	4.95942	4.94401	4.9845	5.01306	5.00828	4.65353	4.65294	4.64059
	4-Methoxyglucobrassicin	83327-21-3	11.137	C17H22N2O10S2	C08423	-	-	HMDB0303668	Organic oxygen compounds	Organooxygen compounds	Carbohydrates and carbohydrate conjugates	0.00118017	3.54677	3.57381	3.59374	3.80561	3.77666	3.7661	4.14943	4.16284	4.17813	4.50028	4.52445	4.47065	4.4376	4.43966	4.42411	4.47356	4.47699	4.46676	4.33265	4.32169	4.29094	4.05313	4.07847	4.03911	4.33009	4.33872	4.32965
	3'-(2'',3''-Digalloylglucosyl)-phloroacetophenone	152041-20-8	9.6014	C28H26O17	-	-	-	HMDB0040624	Organic oxygen compounds	Organooxygen compounds	Carbohydrates and carbohydrate conjugates	0.00105848	3.75433	2.99624	2.62891	2.47962	2.54906	2.10125	3.96868	4.02168	4.06339	5.23378	5.23747	5.25055	5.33435	5.36601	5.35404	5.47854	5.47121	5.47939	5.54748	5.5608	5.56373	5.53253	5.52659	5.52051	5.28406	5.284	5.27435
	Urolithin A-8-O-glucuronide	-	4.4055	C19H16O10	-	-	-	HMDB0060022	Phenylpropanoids and polyketides	Cinnamic acids and derivatives	Hydroxycinnamic acids and derivatives	0.000431596	6.79512	6.79878	6.75886	6.6869	6.65121	6.69127	6.5457	6.53843	6.52466	6.40826	6.40513	6.39896	6.16731	6.17082	6.15888	5.96497	5.9538	5.96084	5.60022	5.59895	5.59918	5.23007	5.24741	5.23632	6.38299	6.3877	6.38783
	Asc-DeltaC8	-	3.9151	C14H24O6	-	-	-	-	-	-	-	0.000546822	2.72772	2.22934	2.43422	4.31188	4.25561	4.27622	4.5148	4.51997	4.49376	4.81815	4.79489	4.79602	4.77019	4.7843	4.77858	4.81181	4.78738	4.7863	4.83717	4.82657	4.81841	4.86461	4.84741	4.84829	4.69473	4.69913	4.69922
	Benzyl acuminose	-	3.4958	C18H26O10	-	-	-	-	-	-	-	0.000481933	5.55015	5.50309	5.52451	5.54494	5.49019	5.50956	5.4434	5.44379	5.39555	5.14646	5.15085	5.14494	4.8168	4.83616	4.76617	4.74689	4.73604	4.75283	4.23798	4.20284	4.24803	4.18179	4.17771	4.15865	5.15487	5.15942	5.15888
	Niazicin	159768-74-8	2.5585	C17H23NO7S	-	-	-	HMDB0038952	Organic oxygen compounds	Organooxygen compounds	Carbohydrates and carbohydrate conjugates	0.00316587	2.45572	2.46582	2.46868	4.83333	4.78332	4.84009	4.99616	5.0876	5.0321	5.13562	5.09811	5.15723	5.0384	5.08039	5.07593	5.03823	4.97361	4.96013	4.85715	4.8945	4.8667	4.81421	4.81328	4.84774	4.97162	4.94499	4.94396
	Isopropyl apiosylglucoside	147742-24-3	2.358	C14H26O10	-	-	-	HMDB0041513	Organic oxygen compounds	Organooxygen compounds	Carbohydrates and carbohydrate conjugates	0.000271496	6.24393	6.2157	6.28018	6.18589	6.13261	6.15961	6.14202	6.14265	6.06268	5.8469	5.84211	5.85966	5.5843	5.59424	5.57004	5.49303	5.48417	5.45617	5.02636	5.02732	5.04541	4.89162	4.90227	4.92382	5.84325	5.84576	5.84282
	4-(beta-D-glucosyloxy)-3-hydroxy-benzoic acid	-	2.1859	C13H16O9	-	-	-	-	-	-	-	0.00165326	5.07154	5.03763	5.0901	5.0422	5.01136	5.03827	4.93081	4.93733	4.9041	4.62383	4.6265	4.64502	4.29454	4.29715	4.29042	4.25695	4.26514	4.23905	4.05929	4.08065	4.01458	4.0989	4.06281	4.10408	4.67003	4.6832	4.6696
	Trehalose	99-20-7	0.6099	C12H22O11	C01083	map01100;map00500;map01110;map02010	Metabolic pathways;Starch and sucrose metabolism;Biosynthesis of secondary metabolites;ABC transporters	HMDB0000975;PW_C000776	Organic oxygen compounds	Organooxygen compounds	Carbohydrates and carbohydrate conjugates	0.00333454	6.656	6.6369	6.62456	5.89626	5.88337	5.86411	5.74081	5.73055	5.74084	5.05431	5.06869	5.08443	4.95625	4.98179	4.93454	5.0151	4.96361	4.93092	4.9846	5.00263	5.01239	5.02085	5.01625	5.00873	5.96321	5.92873	5.92909
	Sucrose	57-50-1	0.6099	C12H22O11	C00089	map01100;map00500;map01110;map02010;map00052	Metabolic pathways;Starch and sucrose metabolism;Biosynthesis of secondary metabolites;ABC transporters;Galactose metabolism	HMDB0000258;PW_C000177	Organic oxygen compounds	Organooxygen compounds	Carbohydrates and carbohydrate conjugates	0.00225755	6.88881	6.85747	6.85352	5.51856	5.49245	5.49467	5.38209	5.38447	5.39503	4.89534	4.90942	4.87669	4.80136	4.80077	4.79358	4.82276	4.77054	4.78397	4.80535	4.82598	4.82188	4.84299	4.84053	4.8318	6.02542	6.00183	6.00202
	Glucoheptonic acid	-	0.5728	C7H14O8	-	-	-	HMDB0252766	Organic oxygen compounds	Organooxygen compounds	Carbohydrates and carbohydrate conjugates	0.00122284	4.90948	4.89076	4.92757	4.72509	4.75142	4.72582	4.53281	4.5567	4.55812	4.05922	4.12075	4.08489	3.88031	3.71084	3.7995	3.6966	3.66586	3.67431	3.80522	3.7275	3.74948	3.86197	3.84579	3.82094	4.33406	4.32432	4.3256
	D-Glucuronic Acid	6556/12/3;70021-34-0;6556-12-3	0.5728	C6H10O7	C16245;C00191	map01100;map01250;map01240;map00520;map00040;map00562;map00053	Metabolic pathways;Biosynthesis of nucleotide sugars;Biosynthesis of cofactors;Amino sugar and nucleotide sugar metabolism;Pentose and glucuronate interconversions;Inositol phosphate metabolism;Ascorbate and aldarate metabolism	HMDB0000127;PW_C000082	Organic oxygen compounds	Organooxygen compounds	Carbohydrates and carbohydrate conjugates	0.000715297	4.15499	4.2229	4.22106	5.26014	5.25188	5.24853	5.30061	5.27185	5.29486	5.23386	5.24972	5.25715	5.25825	5.25011	5.24744	5.26339	5.24601	5.2296	5.2852	5.28404	5.28273	5.33091	5.32389	5.32164	5.26226	5.25559	5.26193
Lipids	Glycerophosphocholine	28319-77-9	0.5721	C8H20NO6P	C00670	map00565;map00564	Ether lipid metabolism;Glycerophospholipid metabolism	HMDB0000086;PW_C000059	Lipids and lipid-like molecules	Glycerophospholipids	Glycerophosphocholines	0.00129717	5.01271	5.01296	5.0398	5.76162	5.76989	5.77036	5.79853	5.80176	5.7931	5.37291	5.39307	5.37596	5.37375	5.36879	5.32056	5.27724	5.24969	5.27927	5.25774	5.28332	5.26483	5.19668	5.20951	5.23	5.42884	5.41512	5.41929
	Propionylcarnitine	20064-19-1;17298-37-2	1.1867	C10H19NO4	C03017	-	-	HMDB0000824;LMFA07070105;PW_C000658	Lipids and lipid-like molecules	Fatty Acyls	Fatty acid esters	0.00229848	4.34544	4.36604	4.41507	5.41593	5.43319	5.42691	5.44066	5.45605	5.45285	5.1866	5.15414	5.16184	5.01697	5.0078	5.02023	4.84567	4.83622	4.8243	4.56124	4.55545	4.5661	4.3516	4.40855	4.35984	5.02704	5.00954	5.03134
	2-Hydroxyadipate	-	3.2833	C6H10O5	C02360	-	-	HMDB0000321	Lipids and lipid-like molecules	Fatty Acyls	Fatty acids and conjugates	0.000535797	5.30598	5.28493	5.27889	5.18942	5.22609	5.22087	5.10968	5.10877	5.07298	4.65155	4.63737	4.60983	4.14997	4.15462	4.17085	4.08184	4.09785	4.09636	3.90429	3.8872	3.86198	3.84875	3.85195	3.85941	4.79102	4.78639	4.79062
	Cucurbic acid	58240-50-9	3.5631	C12H20O3	C08482	-	-	HMDB0029388	Lipids and lipid-like molecules	Fatty Acyls	Lineolic acids and derivatives	0.00103859	4.97546	4.9446	4.90882	4.80019	4.78639	4.77607	4.80479	4.8536	4.80363	4.84417	4.83421	4.84269	4.88442	4.86065	4.82954	4.88805	4.87894	4.8914	4.96307	4.97118	4.95131	4.75419	4.79548	4.75842	4.89985	4.88974	4.89388
	(10Z,14E,16E)-10,14,16-Octadecatrien-12-ynoic acid	-	3.8275	C18H26O2	-	-	-	HMDB0035963	Lipids and lipid-like molecules	Fatty Acyls	Fatty acids and conjugates	0.00381765	4.69489	4.72418	4.68757	4.73206	4.71308	4.7237	4.89497	4.95569	4.92901	4.74362	4.76836	4.75652	4.40399	4.36387	4.42061	4.40129	4.43665	4.42409	4.42096	4.50578	4.5035	4.66657	4.61977	4.65936	4.78894	4.76002	4.79378
	Methylcarbamyl PAF C-8	-	5.3474	C18H39N2O7P	-	-	-	-	-	-	-	0.000932998	4.17194	4.19009	4.19634	4.27251	4.20056	4.21611	4.75183	4.75214	4.74357	5.26249	5.25004	5.25482	5.24767	5.28504	5.22286	5.1883	5.18301	5.12781	5.1368	5.12974	5.06791	4.99398	4.91845	4.99325	5.01212	5.02141	5.01774
	(Z)-Octadec-12-ene-8,10-diynoic acid	-	5.9068	C18H26O2	-	-	-	-	-	-	-	0.00120669	3.65007	3.5793	3.5386	4.74096	4.75625	4.82821	5.00142	5.01268	5.02539	5.24655	5.22872	5.19644	5.19784	5.1793	5.18053	5.15372	5.21346	5.18806	5.19426	5.1434	5.14722	5.06558	5.0763	5.05284	5.12872	5.11661	5.12053
	(9Z,12Z,15Z)-(7S,8S)-Dihydroxyoctadeca-9,12,15-trienoic acid	-	6.144	C18H30O4	C07357	-	-	-	-	-	-	0.00209439	2.24319	2.26125	2.26746	4.71589	4.69517	4.66971	4.80885	4.79466	4.84644	5.0999	5.00018	4.99834	4.84909	4.95508	4.90406	4.97027	4.92422	4.89247	4.9532	5.00024	4.99343	4.89112	4.94524	4.86949	4.84942	4.86885	4.85389
	Trans-EKODE-(E)-Ib	-	6.3121	C18H30O4	-	-	-	-	-	-	-	5.99516e-05	3.36447	3.44433	3.45977	4.81997	4.82751	4.82687	4.93085	4.95465	4.91507	5.18663	5.21973	5.20048	5.16084	5.13267	5.16827	5.12716	5.13654	5.16513	5.1613	5.15025	5.13047	5.13227	5.13112	5.12016	5.06111	5.0613	5.0607
	Isoachifolidiene	-	6.9201	C20H24O5	-	-	-	HMDB0038690	Lipids and lipid-like molecules	Fatty Acyls	Fatty acid esters	0.00114329	2.90548	3.04653	3.0824	4.15043	4.13265	4.25375	4.49259	4.46348	4.36441	5.13619	5.10294	5.13867	5.03902	5.0326	5.10319	4.88591	4.82007	4.81861	4.64257	4.71474	4.67863	4.5206	4.48616	4.53627	4.78727	4.78067	4.79153
	N-(2-Hydroxyisobutyl)-2,4,8,10,12-tetradecapentaenamide	127514-62-9	7.4109	C18H27NO2	-	-	-	HMDB0031183	Lipids and lipid-like molecules	Fatty Acyls	Fatty amides	0.0015961	3.66305	3.74004	3.66281	4.50792	4.5306	4.51227	4.85168	4.77851	4.77389	4.50231	4.3986	4.48336	5.57213	5.56118	5.53943	4.08468	4.13709	4.07992	3.1689	3.60332	3.74356	3.95539	3.88079	3.98785	4.90153	4.90164	4.91515
	(9Z,11E,13E,15Z)-4-Oxo-9,11,13,15-octadecatetraenoic acid	17699-21-7	8.8095	C18H26O3	-	-	-	HMDB0031098	Lipids and lipid-like molecules	Fatty Acyls	Lineolic acids and derivatives	0.000866288	2.587	2.61073	2.61016	3.83719	3.85033	3.85578	4.13036	4.13235	4.10127	4.71812	4.6838	4.69754	4.78144	4.77801	4.7346	4.78025	4.80291	4.82211	4.78284	4.76274	4.73295	4.72873	4.69561	4.7085	4.50636	4.50997	4.51417
	2-Hexyl-5-[2-(4-hydroxy-3-methoxyphenyl)ethyl]furan	143114-91-4	9.1903	C19H26O3	-	-	-	HMDB0040927	Lipids and lipid-like molecules	Fatty Acyls	Fatty acids and conjugates	0.000943306	3.40065	3.4188	3.42504	3.52492	3.52908	3.43111	4.60774	4.59293	4.60402	5.35074	5.34608	5.36347	5.51827	5.46089	5.49831	5.53428	5.50153	5.51233	5.52945	5.5108	5.53701	5.5586	5.54335	5.56469	4.92764	4.92777	4.91966
	Eriojaposide B	351412-97-0	9.8695	C25H40O11	C17889	-	-	HMDB0038029	Lipids and lipid-like molecules	Fatty Acyls	Fatty acyl glycosides	0.00114445	3.55741	3.14974	3.17288	4.66049	4.63323	4.66597	5.15335	5.19925	5.11069	5.33231	5.25789	5.29428	5.35553	5.37091	5.35876	5.30986	5.30372	5.27726	5.40537	5.39464	5.40222	5.21145	5.30756	5.2537	5.37209	5.38005	5.3842
	Carboprost	35700-23-3	10.106	C21H36O5	C06872	-	-	HMDB0249644	Lipids and lipid-like molecules	Fatty Acyls	Eicosanoids	0.00232297	2.545	2.56311	2.56933	3.88877	3.76923	3.89963	4.0228	4.0077	3.98559	4.50908	4.58317	4.5222	4.63984	4.62449	4.6275	4.82234	4.75636	4.76568	5.07105	5.09965	5.1144	5.28038	5.27473	5.24742	4.79986	4.81993	4.81843
	(5Z)-13-Carboxytridec-5-enoylcarnitine	-	10.4569	C21H37NO6	-	-	-	HMDB0240754	Lipids and lipid-like molecules	Fatty Acyls	Fatty acid esters	0.00691444	3.27692	3.29506	3.30131	3.29999	3.30553	3.30737	3.30139	3.31185	3.29962	3.66834	3.60973	3.71949	4.40041	4.3225	4.37299	4.73025	4.73456	4.76319	4.90631	4.94879	4.94135	5.10031	5.11179	5.0907	3.30924	3.30914	3.34898
	10,20-Dihydroxyeicosanoic acid	120727-26-6	12.4014	C20H40O4	-	-	-	HMDB0031923	Lipids and lipid-like molecules	Fatty Acyls	Fatty acids and conjugates	0.00543556	4.92948	4.84397	4.88809	4.91061	4.92899	4.91223	4.91127	4.93646	4.9416	4.62169	4.5806	4.63229	4.66589	4.65436	4.62849	4.7537	4.68073	4.72096	4.3918	4.33565	4.4379	4.47201	4.51144	4.49107	4.65043	4.69707	4.65644
	1-18:3-lysoPC	-	12.6223	C26H48NO7P	-	-	-	HMDB0010388	Lipids and lipid-like molecules	Glycerophospholipids	Glycerophosphocholines	0.00151408	5.08643	5.11861	5.11959	5.49065	5.51419	5.49787	5.54367	5.58229	5.61638	5.1811	5.22677	5.16808	4.97033	4.9434	4.98193	4.63925	4.60371	4.65994	3.94694	3.90593	3.99615	3.50938	3.89391	3.72192	5.04435	5.04505	5.05793
	8-hydroxy-13Z-octadecene-9,11-diynoic acid	-	12.9253	C18H26O3	-	-	-	LMFA02000199	-	-	-	0.00529724	3.84342	3.58668	3.78368	4.41084	4.45868	4.47895	4.52586	4.54099	4.60013	5.02873	5.07543	5.03622	5.09005	5.1261	5.13044	5.0554	5.05268	5.01387	4.98498	4.9998	4.98204	4.90216	4.94641	4.92504	4.81183	4.85411	4.85812
	2-linoleoyllysophosphatidylcholine	27304-12-7	12.9869	C26H50NO7P	-	-	-	HMDB0061700	Lipids and lipid-like molecules	Glycerophospholipids	Glycerophosphocholines	0.000698792	6.86737	6.88867	6.8005	7.30764	7.32885	7.31513	7.4636	7.4224	7.48361	7.2762	7.3156	7.32863	7.12575	7.10324	7.11598	6.91532	6.9026	6.92855	6.37054	6.41483	6.40064	6.04841	6.07487	6.08439	7.06011	7.06472	7.06998
	LysoPE(0:0/16:0)	-	13.3143	C21H44NO7P	-	-	-	HMDB0011473	Lipids and lipid-like molecules	Glycerophospholipids	Glycerophosphoethanolamines	0.00133422	5.37956	5.37406	5.33609	5.54208	5.58178	5.52613	5.46812	5.45029	5.46958	5.14532	5.11286	5.09561	4.9053	4.91215	4.92534	4.78066	4.71598	4.74192	4.53939	4.32289	4.48386	4.54831	4.51127	4.41342	5.02288	5.03612	5.02759
	20-Hydroxy-leukotriene E4	111844-33-8	13.6311	C23H37NO6S	C03577	map00590	Arachidonic acid metabolism	HMDB0012639	Lipids and lipid-like molecules	Fatty Acyls	Eicosanoids	0.000218559	3.45029	3.44003	3.28035	5.18775	5.26156	5.20858	5.47616	5.48993	5.44673	5.895	5.83824	5.80804	5.88859	5.90227	5.89283	5.89648	5.87365	5.90254	5.92035	5.92331	5.92236	5.86385	5.80796	5.8578	5.75659	5.7566	5.75442
	9(z),11(e),13(e)-octadecatrienoic acid methyl ester	-	13.7509	C19H32O2	-	-	-	-	-	-	-	0.00197607	4.60303	4.61964	4.61442	5.77378	5.82256	5.81102	5.71534	5.77964	5.75297	5.28319	5.23082	5.32374	5.25245	5.13897	5.11243	5.10284	5.0001	5.00448	4.84255	4.85175	4.79935	4.71651	4.81971	4.79141	5.23113	5.25085	5.23552
	Sterculynic acid	-	13.851	C19H30O2	-	-	-	LMFA01140016	-	-	-	0.00482862	3.49685	3.50801	3.19563	4.76506	4.74507	4.809	4.66438	4.66367	4.651	4.06276	4.08412	3.86678	3.70708	3.71238	3.72224	3.5716	3.44794	3.33204	3.50848	3.32335	3.30432	3.2432	3.35882	3.24662	4.20973	4.17254	4.1774
	Methyl (10E,12Z,15Z)-9-hydroxyoctadeca-10,12,15-trienoate	-	13.8716	C19H32O3	-	-	-	-	-	-	-	0.000396108	4.78509	4.58221	4.54468	5.92934	5.96809	5.9901	5.89401	5.911	5.91603	5.34508	5.24253	5.17558	5.07203	5.05068	5.06014	4.9024	4.88199	4.87716	4.88929	4.7679	4.85172	4.75761	4.78785	4.7598	5.40071	5.39799	5.40221
	Stearolic acid	506-24-1	13.8937	C18H32O2	C08459	-	-	LMFA01030455	-	-	-	0.00314625	5.06145	5.04379	5.07594	5.05307	5.0794	5.13154	5.00378	5.02239	5.0309	5.07341	5.04407	5.02631	5.02611	4.9648	5.00625	4.87354	4.87927	4.86426	4.95485	4.82909	4.92421	5.10882	5.12071	5.13099	5.12206	5.09359	5.09496
	Crepenynic acid	2277-31-8	14.1033	C18H30O2	C07289	map00591	Linoleic acid metabolism	LMFA01030742	-	-	-	0.0119675	3.73494	3.97494	3.68118	4.885	4.91778	4.92487	4.90322	4.92212	4.89424	4.41104	4.51149	4.46147	4.3566	4.36017	4.31232	4.07347	4.20818	4.16942	4.13596	3.94448	3.81317	3.89555	3.80152	3.8533	4.52147	4.52198	4.42864
	Hexadecanamide	629-54-9	14.1237	C16H33NO	-	-	-	HMDB0012273;LMFA08010009	Lipids and lipid-like molecules	Fatty Acyls	Fatty amides	0.00621615	5.06491	5.04267	5.18085	5.11674	5.09404	5.11671	4.87228	4.8327	4.84867	5.21684	5.15589	5.19335	5.21209	5.15424	5.21382	4.88729	4.88652	4.94711	5.13425	5.13157	5.20352	5.18197	5.16654	5.21529	5.18628	5.19376	5.13472
	Linolenyl alcohol	-	14.1899	C18H32O	-	-	-	-	-	-	-	0.00824123	4.79517	4.79408	4.81703	4.90683	4.89065	4.8982	4.78313	4.72133	4.78222	4.92974	4.86757	4.85595	4.87446	4.83601	4.85671	4.52095	4.53627	4.59589	4.77034	4.74105	4.76013	4.7887	4.80784	4.76857	4.85098	4.87008	4.79348
	Oleamide	301-02-0	14.1899	C18H35NO	C19670	-	-	HMDB0002117;LMFA08010004	Lipids and lipid-like molecules	Fatty Acyls	Fatty amides	0.00548353	6.22047	6.218	6.26198	6.26116	6.23239	6.20602	6.07032	5.96869	6.03689	6.24885	6.21604	6.24213	6.26422	6.23249	6.25286	5.87653	5.91099	6.01771	6.16237	6.15271	6.17369	6.24141	6.20026	6.20348	6.24658	6.26057	6.19562
	(Z)-15-Oxo-11-eicosenoic acid	182145-55-7	14.1899	C20H36O3	-	-	-	HMDB0029797	Lipids and lipid-like molecules	Fatty Acyls	Fatty acids and conjugates	8.57566e-05	4.93225	4.92538	4.92087	5.70076	5.6713	5.68303	5.53881	5.55579	5.53739	4.67267	4.66003	4.63429	4.49666	4.51324	4.4977	4.47324	4.46385	4.47063	4.49263	4.46246	4.45688	4.38879	4.4001	4.41632	4.95279	4.95282	4.95207
	1-Arachidonoylglycerol	124511-15-5	14.5918	C23H38O4	C13857	-	-	HMDB0011578;HMDB0243830	Lipids and lipid-like molecules	Glycerolipids	Monoradylglycerols	0.00642099	2.85044	2.82243	2.70865	4.62579	4.65336	4.59979	4.60188	4.6061	4.57301	3.82306	3.88639	3.86878	3.58552	3.59307	3.46959	3.2413	3.31599	3.24127	3.49275	3.5069	3.48956	2.60093	2.97915	3.00113	3.9305	3.88918	3.9347
	2-(14,15-Epoxyeicosatrienoyl) Glycerol	848667-56-1	14.6805	C23H38O5	-	-	-	HMDB0013651	Lipids and lipid-like molecules	Glycerolipids	Monoradylglycerols	0.00100189	0.205879	2.33462	1.65003	4.59033	4.50622	4.47141	4.83597	4.83056	4.82612	4.65922	4.69226	4.67822	4.46007	4.43373	4.46199	4.59356	4.56868	4.60312	4.37215	4.38189	4.38285	4.08403	4.06721	4.09762	4.47242	4.46772	4.47668
	1-(9Z,12Z-octadecadienoyl)-glycero-3-phosphate	-	14.7254	C21H39O7P	-	-	-	LMGP10050017	-	-	-	0.000850457	4.65005	4.48456	4.52179	5.6172	5.62897	5.60637	5.78136	5.79955	5.7864	5.28393	5.25424	5.25581	4.93227	4.94983	4.92707	4.72554	4.66879	4.68507	4.46993	4.39605	4.35476	4.26893	4.25574	4.23405	5.15655	5.16106	5.16533
	(E)-10-Hydroxy-2-decene-4,6-diynoic acid	-	15.1785	C10H10O3	-	-	-	HMDB0038965	Lipids and lipid-like molecules	Fatty Acyls	Fatty acids and conjugates	0.00211665	4.35256	4.33128	4.32738	4.75912	4.71941	4.80109	4.52528	4.57545	4.57543	4.30656	4.3279	4.32056	4.04748	4.05309	4.06584	4.15574	4.12331	4.1537	4.12093	4.13889	4.096	3.84324	3.80495	3.77811	4.29648	4.279	4.2835
	Elaidic acid	112-79-8	15.4307	C18H34O2	C01712	-	-	HMDB0000573	Lipids and lipid-like molecules	Fatty Acyls	Fatty acids and conjugates	0.000402009	5.0114	5.03793	5.17811	5.70256	5.68548	5.76174	5.75736	5.77132	5.75135	5.39301	5.37916	5.34793	5.09567	5.07557	5.05818	4.90808	4.87751	4.95111	4.7905	4.71795	4.60916	4.46442	4.49371	4.45081	5.27034	5.2723	5.27457
	Lpa(0:0/18:2(9z,12z))	-	15.4307	C21H39O7P	-	-	-	HMDB0007852	Lipids and lipid-like molecules	Glycerophospholipids	Glycerophosphates	0.00108655	4.31334	4.30484	4.408	4.93693	4.91116	5.04448	5.08572	5.07726	5.05538	4.74962	4.68165	4.69564	4.4218	4.43417	4.37807	4.28405	4.25562	4.29904	4.21788	4.16214	4.12756	4.21589	4.2535	4.20437	4.57878	4.58871	4.58307
	6-cis-Docosenamide	-	15.3624	C22H43NO	-	-	-	-	-	-	-	0.00300463	5.42755	5.38314	5.44065	5.29423	5.3727	5.38042	5.49442	5.49268	5.48612	5.43356	5.4307	5.47616	5.45507	5.50977	5.4387	5.39051	5.41373	5.50717	5.51799	5.50565	5.51465	5.07972	5.18229	5.12717	5.48024	5.44755	5.46129
	Pc(34:2)	-	15.1785	C42H80NO8P	C00157	map01100;map00564;map01110;map00590;map00591;map00592	Metabolic pathways;Glycerophospholipid metabolism;Biosynthesis of secondary metabolites;Arachidonic acid metabolism;Linoleic acid metabolism;alpha-Linolenic acid metabolism	HMDB0007880	Lipids and lipid-like molecules	Glycerophospholipids	Glycerophosphocholines	0.00943395	6.13073	5.8092	6.10851	6.82044	6.92884	6.97188	6.61141	6.57047	6.18499	6.07795	6.08918	6.07421	6.00147	5.96061	5.70101	5.94304	6.00108	6.03356	5.9547	5.69875	6.08497	5.86345	5.73336	5.68692	5.68505	5.78035	5.68891
	(2E)-19-hydroxynonadec-2-enoic acid	-	14.8369	C19H36O3	-	-	-	-	-	-	-	0.00669721	4.98393	5.01873	5.30404	5.25818	5.31317	5.22949	5.04513	4.96236	4.88543	4.87423	4.82096	4.82547	4.759	4.72023	4.53675	4.68218	4.55	4.61559	4.59563	4.55093	4.61773	4.38223	4.42789	4.39242	4.60322	4.63396	4.57231
	(8Z,11Z,14Z)-icosatrien-1-ol	-	14.6805	C20H36O	-	-	-	-	-	-	-	0.00391928	5.45363	5.4802	5.44996	5.46436	5.4532	5.39603	5.22539	5.10885	5.21325	5.38247	5.46469	5.55531	5.45806	5.50295	5.44701	5.04661	4.98886	5.05369	5.32145	5.2937	5.28099	5.46708	5.44967	5.41457	5.46311	5.42658	5.42582
	12-Keto-leukotriene B4	136696-10-1	14.2334	C20H30O4	C05949	map00590	Arachidonic acid metabolism	HMDB0004234	Lipids and lipid-like molecules	Fatty Acyls	Eicosanoids	0.00234357	3.43668	3.33646	3.32377	3.29067	3.28144	3.2662	3.48954	3.63111	3.68821	4.14292	4.10798	4.09938	4.37425	4.42959	4.38884	4.67659	4.67841	4.65872	5.20016	5.18368	5.19494	5.45544	5.46415	5.46925	4.57884	4.57392	4.59449
	15-hede	-	13.9344	C20H36O3	-	-	-	-	-	-	-	0.00637375	4.71275	4.71183	4.73409	4.26499	4.22086	4.25662	3.77593	3.79111	3.72861	2.93521	3.16284	2.95262	2.36036	2.48795	2.77989	2.27863	2.03369	2.79317	2.64173	2.26215	1.97891	1.97065	1.97678	1.97561	3.83619	3.88083	3.84077
	Lyso-pc(18:0)	-	13.9134	C26H54NO7P	-	-	-	-	-	-	-	0.00524309	5.08622	5.00588	5.06085	5.39663	5.35458	5.41556	5.24123	5.20317	5.17314	4.69609	4.71362	4.67161	4.63735	4.64995	4.63054	4.37358	4.35753	4.3513	4.11276	4.04898	3.98351	4.03985	3.94921	4.05745	4.62006	4.64236	4.6687
	Omega-3 arachidonic acid	-	13.7716	C20H32O2	-	-	-	-	-	-	-	0.00199169	5.21799	5.29845	5.39501	5.9196	5.96618	5.94824	5.8636	5.9263	5.88476	5.52699	5.44699	5.41593	5.11788	5.1464	5.13793	4.97691	4.92355	4.94239	4.80318	4.57766	4.561	4.38942	4.32111	4.28109	5.24532	5.24528	5.22723
	Armillaramide	-	13.7108	C34H69NO4	-	-	-	HMDB0037105	Lipids and lipid-like molecules	Sphingolipids	Ceramides	0.00462175	4.6501	4.77106	4.6321	5.58084	5.65998	5.69901	5.73078	5.75136	5.79365	5.47227	5.44871	5.45574	5.1049	5.09587	5.15465	5.20469	5.23421	5.22278	5.00631	5.03255	5.05269	4.92208	4.81979	4.75554	5.10961	5.14755	5.15331
	LysoPC(18:1(11Z))	-	13.3549	C26H52NO7P	C04230	map00564	Glycerophospholipid metabolism	HMDB0010385	Lipids and lipid-like molecules	Glycerophospholipids	Glycerophosphocholines	0.00276756	6.06086	6.10095	6.08875	6.86795	6.7761	6.76712	7.06377	7.01526	7.02894	6.86375	6.86384	6.84545	6.72143	6.71603	6.74349	6.54821	6.56028	6.51427	6.12314	5.98883	6.08436	5.80948	5.78165	5.74859	6.59902	6.62836	6.6327
	2-Linoleoyl Glycerol	-	13.3347	C21H38O4	-	-	-	HMDB0245187	Lipids and lipid-like molecules	Fatty Acyls	Lineolic acids and derivatives	0.000309013	4.77263	4.75324	4.73089	5.43004	5.42319	5.39348	4.97778	4.95769	5.00162	3.79794	3.65314	3.89713	3.3941	3.29517	3.71209	3.50631	2.90206	3.255	3.11318	3.52806	2.92347	3.40403	3.54981	3.41988	4.53549	4.53568	4.53316
	13-OxoODE	-	13.3143	C18H30O3	C14765	map00591	Linoleic acid metabolism	HMDB0004668;LMFA02000252	Lipids and lipid-like molecules	Fatty Acyls	Lineolic acids and derivatives	0.0027251	5.06053	5.06455	5.03821	5.19387	5.20902	5.20007	4.96877	5.01306	5.02487	4.28912	4.32596	4.35191	4.17897	4.21322	4.28163	4.35778	4.31338	4.43315	4.2372	4.18214	4.20164	4.28642	4.24885	4.17967	4.72009	4.6945	4.70576
	5(S)-Hydroperoxyeicosatetraenoic acid	71774-08-8	13.192	C20H32O4	C05356	map00590;map01100	Arachidonic acid metabolism;Metabolic pathways	HMDB0001193	Lipids and lipid-like molecules	Fatty Acyls	Eicosanoids	0.0020549	3.66192	3.68582	3.44881	3.73373	3.74485	3.83588	4.00098	3.98115	4.11379	4.32665	4.34474	4.37506	4.51189	4.53396	4.6096	4.70474	4.64621	4.63838	5.11891	5.14822	5.18115	5.25335	5.33727	5.33763	4.7399	4.72078	4.72728
	1,3-dihydroxypropan-2-yl (9E,12E,15E)-octadeca-9,12,15-trienoate	-	12.7024	C21H36O4	-	-	-	-	-	-	-	0.00129466	5.28783	5.28496	5.28974	5.95768	5.95894	5.93768	5.77891	5.79682	5.80297	4.77006	4.77336	4.78291	4.73381	4.68975	4.70619	4.52618	4.51436	4.4748	4.46505	4.37202	4.40313	4.33664	4.23087	4.24664	5.29118	5.27785	5.28183
	4,8 dimethylnonanoyl carnitine	-	11.5581	C18H35NO4	-	-	-	HMDB0006202;LMFA07070046;PW_C002659	Lipids and lipid-like molecules	Fatty Acyls	Fatty acid esters	0.00096936	4.40825	4.34392	4.36567	4.33929	4.31642	4.34817	4.23975	4.26378	4.24623	3.65181	3.65109	3.70861	3.6238	3.60883	3.65116	3.60789	3.57872	3.61637	3.67296	3.65543	3.62113	3.85254	3.80735	3.83815	3.98473	3.97705	3.98158
	Stearidonic acid	20290-75-9	11.319	C18H28O2	C16300	map00592;map01110	alpha-Linolenic acid metabolism;Biosynthesis of secondary metabolites	HMDB0006547;LMFA01030357;PW_C002804	Lipids and lipid-like molecules	Fatty Acyls	Lineolic acids and derivatives	0.00235353	5.1867	5.13927	5.12604	5.81138	5.88246	5.89075	5.72916	5.75069	5.7362	5.68598	5.68421	5.70388	5.6872	5.64614	5.70112	5.73077	5.7189	5.71806	5.74936	5.78508	5.76739	5.73768	5.75458	5.77107	5.7731	5.74786	5.75192
	LysoPE(18:4(6Z,9Z,12Z,15Z)/0:0)	-	11.2522	C23H40NO7P	-	-	-	HMDB0011510	Lipids and lipid-like molecules	Glycerophospholipids	Glycerophosphoethanolamines	0.00136306	3.90384	3.67188	3.66655	5.30442	5.29903	5.31159	5.75537	5.76001	5.76082	6.15858	6.16098	6.16296	6.16718	6.16468	6.17238	6.10934	6.06196	6.04738	6.04688	6.05263	6.02726	5.94042	5.96519	5.99106	5.87968	5.87971	5.89359
	1-Decanoyllysolecithin	22248-63-1	10.3691	C18H38NO7P	-	-	-	HMDB0003752	Lipids and lipid-like molecules	Glycerophospholipids	Glycerophosphocholines	0.000987154	4.51123	4.44838	4.45595	5.13898	5.1581	5.15818	5.2908	5.30659	5.29846	5.71235	5.66922	5.67139	5.68481	5.64641	5.68438	5.71771	5.70268	5.67845	5.99524	5.99714	5.98396	6.02314	6.04377	6.03745	5.93612	5.94774	5.94059
	Leukotriene E4	75715-89-8	9.7423	C23H37NO5S	C05952	map00590;map01100	Arachidonic acid metabolism;Metabolic pathways	HMDB0002200	Lipids and lipid-like molecules	Fatty Acyls	Eicosanoids	0.00132385	3.60666	3.62481	3.63105	3.75659	3.63528	3.95131	4.72778	4.73066	4.77011	5.24726	5.30271	5.2999	5.27737	5.30943	5.3209	5.21696	5.14757	5.09183	5.09923	5.11896	5.14179	4.9428	5.02264	4.91521	4.9827	4.99111	4.99572
	Caprylic acid	124-07-2;74-81-7;124-07-2	9.7009	C8H16O2	C06423	map01100;map00785;map00061;map01240	Metabolic pathways;Lipoic acid metabolism;Fatty acid biosynthesis;Biosynthesis of cofactors	HMDB0000482	Lipids and lipid-like molecules	Fatty Acyls	Fatty acids and conjugates	0.00508096	3.77173	3.78989	3.79613	3.79481	3.80036	3.8022	3.79621	3.80667	3.79444	4.13862	4.08915	4.13523	4.3979	4.45777	4.40017	4.6363	4.52886	4.61651	4.42695	4.41709	4.5663	4.54806	4.49707	4.53831	3.80393	3.8411	3.81282
	(S)-2-Methyl-1-butanol O-beta-D-Glucopyranoside	-	9.5141	C11H22O6	-	-	-	HMDB0303770	Lipids and lipid-like molecules	Fatty Acyls	Fatty acyl glycosides	0.00345229	4.24057	4.16488	4.24986	5.6515	5.63809	5.60547	5.64043	5.65057	5.6501	5.68991	5.73319	5.65496	5.68353	5.70016	5.64948	5.6844	5.71115	5.66255	5.69686	5.68998	5.69969	5.63384	5.66254	5.65514	5.75299	5.72348	5.76121
	(-)-Jasmonic acid	6894-38-8	9.363	C12H18O3	C08491	map01100;map00592;map01110;map04075	Metabolic pathways;alpha-Linolenic acid metabolism;Biosynthesis of secondary metabolites;Plant hormone signal transduction	HMDB0032797	Lipids and lipid-like molecules	Fatty Acyls	Lineolic acids and derivatives	0.000140049	3.17462	3.19276	3.199	3.22507	3.26158	3.20507	4.0686	4.12806	4.10636	4.62145	4.65966	4.62719	4.77999	4.76907	4.75384	4.7926	4.7949	4.75963	4.73227	4.71691	4.7205	4.7586	4.7602	4.75183	4.34776	4.34786	4.34886
	Trioxilin A3	68860-46-8	8.6843	C20H34O5	C04843;C14809	map00590	Arachidonic acid metabolism	HMDB0001977	Lipids and lipid-like molecules	Fatty Acyls	Eicosanoids	0.000565032	3.91353	3.71224	3.69378	4.56167	4.54984	4.51919	4.83406	4.87859	4.82749	5.41072	5.42904	5.42594	5.42495	5.4474	5.40581	5.48473	5.45181	5.4047	5.43911	5.40285	5.4086	5.40715	5.4011	5.36324	5.38459	5.38477	5.38995
	[6]-Gingerdiol 5-O-beta-D-glucopyranoside	-	8.3345	C23H38O9	-	-	-	HMDB0036123	Lipids and lipid-like molecules	Fatty Acyls	Fatty acyl glycosides	0.000994929	3.22175	2.6475	3.09275	4.83375	4.82833	4.82389	5.2065	5.20538	5.19517	5.4058	5.42192	5.41274	5.34575	5.35768	5.37893	5.34911	5.34504	5.29568	5.32404	5.33305	5.34181	5.32337	5.33663	5.28285	5.26423	5.27051	5.27464
	Mycorradicin	160162-46-9	8.138	C14H16O4	C20426	-	-	HMDB0302033	Lipids and lipid-like molecules	Fatty Acyls	Fatty acids and conjugates	0.000293885	3.32162	3.3121	3.39858	4.92146	4.91618	4.93746	5.09796	5.11655	5.11331	5.03783	5.06213	5.04339	5.02789	5.00953	5.0416	5.00532	5.02395	5.03495	5.15771	5.11103	5.14999	5.10274	5.09812	5.06612	5.02596	5.02301	5.02436
	20-Hydroxy-leukotriene B4	79516-82-8	8.054	C20H32O5	C04853	map00590	Arachidonic acid metabolism	HMDB0001509	Lipids and lipid-like molecules	Fatty Acyls	Eicosanoids	0.000398764	4.29587	4.11749	4.19341	4.88334	4.88211	4.90611	5.02194	5.04611	5.05932	5.24942	5.29992	5.26311	5.26047	5.29222	5.2644	5.32137	5.33149	5.25133	5.30916	5.28214	5.29922	5.24807	5.29502	5.25583	5.29592	5.29405	5.29827
	Soraphen O	-	6.766	C18H28O4	C15818	-	-	-	-	-	-	0.00414471	3.32606	3.24409	3.03579	4.02418	3.97596	3.9833	4.15589	4.17289	4.09562	4.54475	4.54564	4.55333	4.469	4.42634	4.49665	4.39661	4.42493	4.41821	4.40362	4.40522	4.38172	4.33986	4.31436	4.29634	4.43719	4.43741	4.40552
	Colnelenic acid	52591-16-9	6.3121	C18H28O3	C16320	map00592;map01110	alpha-Linolenic acid metabolism;Biosynthesis of secondary metabolites	HMDB0030996;LMFA10000002	Lipids and lipid-like molecules	Fatty Acyls	Fatty acids and conjugates	0.000797709	4.00891	3.92287	3.94017	5.04436	5.01721	5.03421	5.12833	5.14984	5.09274	5.36457	5.39638	5.39048	5.33417	5.32429	5.35532	5.30114	5.31561	5.33009	5.33814	5.32359	5.31527	5.31563	5.318	5.31325	5.26656	5.25816	5.26238
	9-OxoOTrE	-	5.9068	C18H28O3	-	-	-	-	-	-	-	0.000914344	3.63935	3.55405	3.45298	4.56589	4.58009	4.63538	4.78592	4.78234	4.80494	4.97628	4.95681	4.94344	4.93267	4.91514	4.92346	4.92715	4.95413	4.92868	4.92386	4.89647	4.92991	4.84799	4.83995	4.80735	4.85586	4.85646	4.84849
	Wyerone	20079-30-5	5.8017	C15H14O4	C08465	-	-	HMDB0030947	Lipids and lipid-like molecules	Fatty Acyls	Fatty acids and conjugates	0.00113579	4.59841	4.56034	4.56658	4.68058	4.70222	4.68931	4.91948	4.91163	4.89519	4.65306	4.67214	4.71275	5.03916	4.94964	5.00773	5.20537	5.20033	5.2216	5.32802	5.28806	5.36742	5.36422	5.37335	5.43412	5.18241	5.17083	5.17483
	2-Ethylacrylic acid	3586-58-1	4.6143	C5H8O2	-	-	-	HMDB0001862	Lipids and lipid-like molecules	Fatty Acyls	Fatty acids and conjugates	0.00458778	4.40813	4.44738	4.44982	3.72711	3.75324	3.78038	3.31114	3.27255	3.28571	3.16009	3.12571	3.06811	3.08422	3.03313	3.10617	3.01536	3.10148	3.11833	3.04241	3.07872	3.05108	3.04201	3.09622	3.05259	3.39405	3.41842	3.42326
	(S)-2-(Hydroxymethyl)glutarate	-	4.4386	C6H10O5	C16390	map00760	Nicotinate and nicotinamide metabolism	-	-	-	-	0.00337509	4.52667	4.57975	4.52422	4.55418	4.46807	4.53991	4.38984	4.40258	4.37304	3.9107	3.86786	3.88528	3.42158	3.34011	3.3493	3.31557	3.26496	3.24979	3.07987	3.08498	3.0632	2.99323	3.29578	3.10875	4.07799	4.07755	4.10165
	Sebacic acid	111-20-6	3.9157	C10H18O4	C08277	-	-	HMDB0000792;LMFA01170006	Lipids and lipid-like molecules	Fatty Acyls	Fatty acids and conjugates	0.00350664	3.63533	3.54113	3.59124	4.33105	4.31974	4.33702	4.39179	4.41477	4.38045	4.40465	4.43628	4.39094	4.39337	4.28776	4.36382	4.3618	4.3574	4.39219	4.38116	4.37032	4.41068	4.34675	4.40181	4.36949	4.43016	4.407	4.40081
	2-methylbutyroylcarnitine	31023-25-3	3.2397	C12H23NO4	-	-	-	HMDB0000378;LMFA07070034	Lipids and lipid-like molecules	Fatty Acyls	Fatty acid esters	0.000178967	4.22373	4.19274	4.18092	5.2632	5.29425	5.29673	5.45757	5.46218	5.4311	5.64952	5.64004	5.61424	5.56841	5.59003	5.60254	5.51681	5.58725	5.5958	5.58998	5.58762	5.57207	5.51801	5.56136	5.5564	5.50783	5.50806	5.50625
	Glutarate semialdehyde	5746/2/1;5746-02-1	2.9842	C5H8O3	C03273	map01100;map00310	Metabolic pathways;Lysine degradation	HMDB0012233	Lipids and lipid-like molecules	Fatty Acyls	Fatty acids and conjugates	0.00133805	5.33964	5.34773	5.33912	4.93245	4.93345	4.93595	4.73164	4.74684	4.71219	4.18694	4.1799	4.16104	3.87007	3.8793	3.87902	3.77534	3.77394	3.74173	3.69375	3.70121	3.6942	3.63663	3.63012	3.63103	4.48778	4.47595	4.48011
	8-Amino-7-oxononanoic acid	682799-71-9	1.552	C9H17NO3	C01092	map01100;map00780;map01240	Metabolic pathways;Biotin metabolism;Biosynthesis of cofactors	HMDB0240687	Lipids and lipid-like molecules	Fatty Acyls	Fatty acids and conjugates	0.00121491	4.82136	4.91014	4.91976	4.81771	4.83107	4.8312	4.58461	4.5944	4.59629	3.88061	3.91815	3.81365	3.76096	3.76262	3.75937	3.73675	3.79657	3.79181	3.78559	3.78287	3.86588	3.80951	3.8492	3.80091	4.2881	4.28824	4.2972
	O-glutarylcarnitine	-	1.0746	C12H21NO6	-	-	-	HMDB0240779;LMFA07070091	Lipids and lipid-like molecules	Fatty Acyls	Fatty acid esters	3.87029e-05	6.84769	6.88489	6.8922	6.85867	6.85882	6.86152	6.73749	6.74819	6.72584	6.11384	6.11459	6.10248	5.7914	5.77488	5.79352	5.68823	5.69409	5.69148	5.37897	5.39189	5.3766	5.26928	5.27203	5.2742	6.39248	6.39256	6.39294
	Acetylcarnitine	-	0.8416	C9H17NO4	-	-	-	HMDB0240771	Lipids and lipid-like molecules	Fatty Acyls	Fatty acid esters	0.000413369	4.92774	4.93736	4.92519	5.36884	5.36496	5.33561	5.48063	5.459	5.47491	5.24938	5.27391	5.23807	5.16054	5.1431	5.14299	5.01296	5.02773	5.02529	4.7611	4.7753	4.74801	4.60002	4.59972	4.61975	5.10118	5.0988	5.10301
	3-beta-D-Galactosyl-sn-glycerol	-	0.6281	C9H18O8	C05401	map00561;map00052	Glycerolipid metabolism;Galactose metabolism	HMDB0006790;HMDB0304157;HMDB0304157	Lipids and lipid-like molecules	Glycerolipids	Glycosylglycerols	0.000671327	4.68954	4.68958	4.68824	5.5992	5.60217	5.61293	5.58785	5.55631	5.62377	5.00325	5.03852	5.0254	4.59303	4.52606	4.5915	4.61057	4.58039	4.5984	4.28869	4.24499	4.27573	4.38326	4.2845	4.35687	5.04535	5.03928	5.04491
	Licoagroside B	-	2.3369	C18H24O12	-	-	-	HMDB0036523	Lipids and lipid-like molecules	Saccharolipids	Not Available	0.000400566	5.56036	5.54376	5.57255	5.28406	5.23358	5.27412	5.10743	5.12605	5.06766	4.85624	4.82074	4.85244	4.5511	4.56524	4.5362	4.4687	4.47664	4.41105	4.12839	4.24182	4.23641	4.27227	4.28629	4.26587	4.92635	4.92287	4.923
	Adipate semialdehyde	928-81-4	3.1198	C6H10O3	C06102	map01100	Metabolic pathways	HMDB0012882	Lipids and lipid-like molecules	Fatty Acyls	Fatty acids and conjugates	0.000259155	4.74457	4.72527	4.74692	5.57276	5.57057	5.57969	5.49247	5.50544	5.50527	5.04279	5.02537	5.02864	4.86052	4.86832	4.86434	4.84932	4.84452	4.84609	4.86112	4.86196	4.85779	4.88481	4.88583	4.88444	5.10394	5.10598	5.1035
	Isoketocamphoric acid	-	3.1198	C10H16O5	-	-	-	HMDB0301824	Lipids and lipid-like molecules	Fatty Acyls	Fatty acids and conjugates	0.00205072	3.31863	3.26478	3.30553	3.99343	3.98061	4.00389	4.24761	4.24959	4.25484	4.43062	4.38533	4.37888	4.36368	4.35158	4.34122	4.32949	4.31247	4.33507	4.27525	4.24398	4.28534	4.12661	4.12888	4.12642	4.22848	4.24365	4.22875
	Prenyl apiosyl-(1->6)-glucoside	198832-70-1	3.3412	C16H28O10	-	-	-	HMDB0031956	Lipids and lipid-like molecules	Fatty Acyls	Fatty acyl glycosides	0.00193054	5.45635	5.4053	5.46282	5.34187	5.29098	5.3514	5.23962	5.26481	5.25425	5.01869	5.00256	5.00282	4.77433	4.77586	4.71155	4.74747	4.71792	4.69676	4.3313	4.32	4.34583	4.26193	4.23704	4.23257	4.99826	4.99368	5.01222
	Ethyl 3-hydroxyoctanoate O-[glucosyl-(1->6)-glucoside]	-	3.4303	C22H40O13	-	-	-	HMDB0038738	Lipids and lipid-like molecules	Fatty Acyls	Fatty acyl glycosides	0.00247033	4.68406	4.63577	4.6433	4.49083	4.43094	4.47854	4.44394	4.45387	4.39637	4.1853	4.13962	4.14548	3.96947	4.02392	3.94866	3.91797	3.89932	3.86666	3.78855	3.74475	3.77828	3.63476	3.54328	3.5715	4.18813	4.20518	4.18646
	3-Methyl-3-butenyl apiosyl-(1->6)-glucoside	198832-72-3	3.6282	C16H28O10	-	-	-	HMDB0031954	Lipids and lipid-like molecules	Fatty Acyls	Fatty acyl glycosides	0.00024925	4.89061	4.90588	4.84713	4.81091	4.75997	4.7623	4.72815	4.70602	4.67121	4.54403	4.56473	4.54443	4.40115	4.45983	4.41144	4.41704	4.46011	4.43439	4.16122	4.16988	4.13529	4.1751	4.16916	4.17893	4.54506	4.54695	4.54708
	Oscr#14	-	3.9593	C14H26O6	-	-	-	LMFA13040092	-	-	-	0.0017358	3.38608	3.39133	3.40068	4.3604	4.30329	4.33374	4.55664	4.55621	4.53879	4.82758	4.80301	4.78704	4.78275	4.78456	4.79616	4.83619	4.79814	4.80475	4.8697	4.86739	4.86032	4.92372	4.92523	4.91384	4.72416	4.72365	4.73811
	2-Hydroxyheptanoic acid	-	4.8985	C7H14O3	-	-	-	-	-	-	-	0.00287117	2.98061	3.01651	2.97567	3.82415	3.78477	3.79603	4.01503	4.009	3.97154	4.11174	4.09088	4.07745	4.07282	4.07277	4.07829	3.98663	3.95394	3.94869	3.84986	3.90037	3.87988	3.76186	3.79817	3.77942	3.92626	3.92585	3.94561
	Dihydrowyerol	70711-58-9	5.3958	C15H18O4	-	-	-	HMDB0039497	Lipids and lipid-like molecules	Fatty Acyls	Fatty acids and conjugates	0.00360423	4.38523	4.3852	4.45726	3.88968	3.89953	3.84767	3.5707	3.59271	3.61028	2.37383	2.54777	2.38249	2.08739	2.4034	2.1322	0.144582	0.301119	1.6534	0.131992	1.7834	9.69949e-05	0.0387624	0.00679922	1.67396	3.53909	3.56125	3.5613
	Gallicynoic acid A	-	6.08	C14H22O4	-	-	-	LMFA01050575	-	-	-	0.000934754	2.49861	2.3429	2.34704	3.96009	3.96522	3.94156	4.14925	4.1872	4.11458	4.29877	4.30462	4.28773	4.30079	4.32008	4.2934	4.2834	4.29352	4.28171	4.29538	4.30232	4.2932	4.30929	4.3069	4.32512	4.19524	4.20196	4.20213
	11-Hydroxy-9-tridecenoic acid	105798-56-9	6.1244	C13H24O3	-	-	-	HMDB0035881	Lipids and lipid-like molecules	Fatty Acyls	Fatty acids and conjugates	0.00142003	4.29074	4.31735	4.29345	5.03885	5.06151	5.03728	5.14024	5.16057	5.08869	5.02476	5.02818	4.99649	5.03334	5.04263	5.02465	5.05525	5.11438	5.07418	5.05445	5.00758	5.05869	5.13478	5.13095	5.13279	5.02688	5.03908	5.03944
	Heptanoic acid	111-14-8	6.1902	C7H14O2	C17714	-	-	HMDB0000666;LMFA01010007	Lipids and lipid-like molecules	Fatty Acyls	Fatty acids and conjugates	0.00234375	1.58009	1.58995	2.07311	4.0196	4.05048	4.02281	4.1514	4.18775	4.13783	4.17332	4.1922	4.17496	4.14242	4.15731	4.11797	4.12885	4.17107	4.1487	4.18132	4.14658	4.1899	4.1892	4.17107	4.18568	4.10553	4.12219	4.1223
	Traumatin	65410-38-0	6.5504	C12H20O3	C16309	map00592;map01110	alpha-Linolenic acid metabolism;Biosynthesis of secondary metabolites	HMDB0037326	Lipids and lipid-like molecules	Fatty Acyls	Fatty acids and conjugates	0.00608126	1.82882	1.982	1.61433	3.05219	3.01617	3.05679	3.39625	3.42677	3.35631	3.92749	3.92138	3.88057	3.79598	3.80162	3.78121	3.65303	3.63805	3.60858	3.61666	3.67081	3.66585	3.64909	3.64563	3.58653	3.5905	3.59211	3.62924
	Dodecanedioic acid	693-23-2	8.6967	C12H22O4	C02678	-	-	HMDB0000623;LMFA01170009	Lipids and lipid-like molecules	Fatty Acyls	Fatty acids and conjugates	0.00093611	3.18419	3.40321	3.3123	4.13354	4.16908	4.15063	4.31113	4.31217	4.29308	4.55548	4.58604	4.56264	4.61327	4.61725	4.61961	4.54629	4.55757	4.5569	4.60148	4.5852	4.61382	4.6294	4.62476	4.64202	4.48913	4.49633	4.4965
	Dihydropanaxacol	113122-25-1	8.9246	C17H28O3	-	-	-	HMDB0032675	Lipids and lipid-like molecules	Fatty Acyls	Fatty alcohols	0.00182859	3.28347	3.38518	3.38568	4.08491	4.06387	4.0749	4.20601	4.17567	4.17946	4.50882	4.53354	4.52815	4.53515	4.50492	4.51024	4.48355	4.46879	4.49282	4.55305	4.53949	4.58726	4.56195	4.52401	4.53888	4.41302	4.42714	4.41328
	Lyngbic acid	-	11.1824	C15H28O3	-	-	-	LMFA01080034	-	-	-	0.00209396	1.66103	1.67095	1.67376	3.66651	3.61757	3.63077	3.93613	3.91201	3.90389	4.13797	4.14548	4.13706	4.10322	4.11544	4.11483	4.12014	4.09232	4.10103	4.14639	4.15427	4.16615	4.21193	4.22042	4.22437	4.02044	4.035	4.0351
	12S-HHTrE	-	12.6327	C17H28O3	-	-	-	LMFA03050002	-	-	-	0.00139255	4.53742	4.19039	3.96558	3.94627	3.94977	3.88287	4.78884	4.78335	4.80379	5.6422	5.62013	5.66406	5.82052	5.86088	5.86256	5.94357	6.02087	6.05844	6.01498	6.04103	6.04347	6.08631	6.09695	6.10286	5.64266	5.65636	5.65622
	Cibaric acid	130523-93-2	12.8074	C18H28O5	-	-	-	HMDB0038580	Lipids and lipid-like molecules	Fatty Acyls	Lineolic acids and derivatives	0.00122487	3.45169	3.02842	2.63504	3.47686	3.57174	3.50515	4.23167	4.25963	4.28343	5.04532	5.00322	5.02369	5.1969	5.20083	5.24773	5.32757	5.40749	5.49064	5.4019	5.43942	5.44025	5.49627	5.49739	5.51182	5.0177	5.01784	5.02842
	9,10-Dihydroxystearate	-	12.8295	C18H36O4	C19622	map00073	Cutin, suberine and wax biosynthesis	HMDB0302281;HMDB0303981	Lipids and lipid-like molecules	Fatty Acyls	Fatty acids and conjugates	0.00107737	4.16336	4.16918	4.19151	4.45366	4.46361	4.47126	4.49749	4.47186	4.47388	4.60507	4.60398	4.59457	4.63698	4.60815	4.60006	4.62517	4.61042	4.59944	4.71529	4.71583	4.7104	5.01605	4.98801	5.01477	4.6661	4.66551	4.6745
	Falcarindiol	55297-87-5	13.1739	C17H24O2	C08449	-	-	HMDB0033941	Lipids and lipid-like molecules	Fatty Acyls	Fatty alcohols	0.000543434	4.00384	3.89319	3.81975	4.24714	4.28389	4.31885	5.05887	5.04388	5.03804	5.72751	5.71093	5.74292	5.84557	5.86585	5.88577	5.97096	6.05737	6.06516	6.09186	6.10599	6.1143	6.11496	6.10918	6.09553	5.7789	5.78429	5.78438
	Cis-9,10-Epoxystearic acid	-	13.3057	C18H34O3	C19418	map00073	Cutin, suberine and wax biosynthesis	HMDB0247617	Lipids and lipid-like molecules	Fatty Acyls	Lineolic acids and derivatives	0.0025016	3.35061	3.41464	3.40952	4.49654	4.49434	4.49654	4.62081	4.61383	4.62441	4.46399	4.4264	4.44356	4.44483	4.40446	4.40313	4.25032	4.20159	4.2133	4.18221	4.17359	4.17239	4.28378	4.28373	4.32329	4.35507	4.35489	4.37388
	Lpe(16:0)	-	13.3276	C21H44NO7P	-	-	-	HMDB0011473	Lipids and lipid-like molecules	Glycerophospholipids	Glycerophosphoethanolamines	0.000975143	5.15722	5.19194	5.22253	5.34236	5.37774	5.36965	5.30172	5.27858	5.27249	4.99286	4.98029	4.99316	4.91389	4.87728	4.8777	4.72932	4.71962	4.71302	4.42119	4.40044	4.40616	4.21785	4.26725	4.2189	5.01037	5.01163	5.00261
	(S)-17-Hydroxy-9,11,13,15-octadecatetraynoic acid	123154-43-8	13.5253	C18H20O3	-	-	-	HMDB0038995	Lipids and lipid-like molecules	Fatty Acyls	Fatty acids and conjugates	0.000146316	3.4177	3.45268	3.36523	3.84332	3.89079	3.84451	3.9598	4.00143	4.00169	4.28343	4.31541	4.29969	4.37027	4.37865	4.39404	4.52558	4.54165	4.51419	4.81207	4.83277	4.85985	4.78718	4.77829	4.79365	4.38665	4.38769	4.38782
	(5Z,8Z)-tetradecadienoylcarnitine	-	13.5467	C21H37NO4	-	-	-	HMDB0240756;LMFA07070020	Lipids and lipid-like molecules	Fatty Acyls	Fatty acid esters	0.00058301	4.24777	4.1676	4.23653	4.27327	4.31277	4.31176	4.45677	4.50074	4.44337	4.32563	4.39288	4.38149	4.29002	4.30386	4.28169	4.55853	4.52326	4.5009	4.52999	4.54237	4.6331	4.80255	4.87059	4.8758	4.5405	4.53571	4.54005
	Lauroylcarnitine	-	13.7877	C19H37NO4	-	-	-	LMFA07070090	-	-	-	0.00157245	4.21432	4.23699	4.23805	4.34997	4.38281	4.37049	4.40611	4.44016	4.40824	4.23441	4.26275	4.24899	4.17445	4.12987	4.19369	4.35915	4.37858	4.36388	4.37125	4.35613	4.37091	4.68063	4.70363	4.6664	4.39685	4.40862	4.39642
	LysoPE(0:0/18:2(9Z,12Z))	-	13.9182	C23H44NO7P	-	-	-	HMDB0011477	Lipids and lipid-like molecules	Glycerophospholipids	Glycerophosphoethanolamines	0.000969458	4.87975	4.82169	4.81564	5.92039	5.94674	5.94717	6.05286	6.06858	6.01653	5.82775	5.82006	5.83408	5.86834	5.8469	5.84421	5.68034	5.67229	5.67733	5.55772	5.52093	5.5351	5.48424	5.50308	5.47141	5.76882	5.75919	5.7591
	N-acetylsphingosine	-	14.2204	C20H39NO3	-	-	-	HMDB0247781	Lipids and lipid-like molecules	Sphingolipids	Ceramides	0.00010085	4.55238	4.53885	4.52892	4.50479	4.48737	4.53274	4.62121	4.5612	4.59761	4.16599	4.22697	4.19324	4.04598	4.00877	4.01325	4.28399	4.31536	4.32802	4.62952	4.58677	4.57223	5.347	5.34724	5.33788	4.78364	4.78308	4.78268
	LysoPG(18:2(9Z,12Z)/0:0)	2093174-30-0	15.4484	C24H45O9P	-	-	-	HMDB0240600	Lipids and lipid-like molecules	Glycerophospholipids	Glycerophosphoglycerols	0.00382871	3.36387	3.40532	3.43036	4.58345	4.57582	4.6038	4.53333	4.55776	4.5295	3.93249	3.87418	3.90804	3.70327	3.66101	3.63985	3.65524	3.69298	3.6513	3.57502	3.52632	3.53263	3.20112	3.21331	3.21896	3.97746	4.00395	3.97757
	Bacilysocin	-	14.5718	C21H43O9P	-	-	-	-	-	-	-	0.000218316	4.04207	3.97013	3.99817	4.14639	4.05389	4.07393	4.10356	4.14086	4.19335	4.46331	4.45555	4.48854	4.64461	4.64941	4.64219	5.32263	5.36387	5.35113	5.61492	5.57373	5.58602	5.8057	5.83219	5.80396	5.43177	5.43375	5.43389
	Glycerol 2-phosphate	17181-54-3	14.5718	C3H9O6P	C02979	-	-	HMDB0002520	Lipids and lipid-like molecules	Glycerophospholipids	Glycerophosphates	0.00231487	3.94551	3.89917	3.93953	5.26474	5.27983	5.29175	5.37946	5.37672	5.35704	4.67025	4.60398	4.61831	4.29892	4.28727	4.29341	4.0972	4.11064	4.08438	4.00079	3.90948	3.93109	3.88151	3.87388	3.8734	4.53552	4.55374	4.55377
	Ethyl myristate	124-06-1	14.2204	C16H32O2	-	-	-	HMDB0034153	Lipids and lipid-like molecules	Fatty Acyls	Fatty acid esters	0.00561066	4.46306	4.48537	4.48644	4.43862	4.41365	4.42618	4.21796	4.22264	4.24885	3.7506	3.74665	3.68386	3.46105	3.49325	3.49308	3.43405	3.42528	3.42226	3.45648	3.37885	3.34682	3.31265	3.30563	3.32702	4.027	4.02663	4.06607
	Hepoxilin B3	-	13.5253	C20H32O4	C14810	map00590;map01100	Arachidonic acid metabolism;Metabolic pathways	HMDB0004690	Lipids and lipid-like molecules	Fatty Acyls	Eicosanoids	0.000369009	2.45978	2.44349	2.66144	3.48307	3.59253	3.58793	3.91778	3.86062	3.86109	4.19202	4.21869	4.18075	4.3418	4.29514	4.3163	4.40369	4.42446	4.45664	4.44091	4.47529	4.55222	4.43448	4.50706	4.45608	4.2985	4.29816	4.30106
	Alpha,alpha'-Trehalose 6-palmitate	-	13.5031	C28H52O12	C04265	-	-	-	-	-	-	0.00497735	4.62989	4.62779	4.61011	3.96768	3.84175	3.87193	3.7392	3.76633	3.62909	1.86372	1.6546	1.52854	1.53527	1.42921	1.52346	1.47575	1.48915	0.0113813	0.0121677	0.0121031	0.0121471	0.0122273	0.0123268	0.0122664	3.52931	3.49874	3.49939
	Myristoylcarnitine	-	13.5031	C21H41NO4	-	-	-	HMDB0254979	Lipids and lipid-like molecules	Fatty Acyls	Fatty acid esters	0.00262525	2.49549	2.61285	2.45121	2.42152	2.6472	2.75126	3.06437	3.02266	3.12621	3.29944	3.39944	3.45182	3.74414	3.79272	3.71161	3.95654	3.90794	3.81683	4.2859	4.31777	4.44173	4.52189	4.62389	4.62118	3.83578	3.83594	3.85333
	Capric acid	334-48-5	13.5031	C10H20O2	C01571	map01100;map00061	Metabolic pathways;Fatty acid biosynthesis	HMDB0000511	Lipids and lipid-like molecules	Fatty Acyls	Fatty acids and conjugates	0.00267691	1.73229	1.74224	1.74506	1.74771	1.7352	1.73406	2.93471	2.94418	2.91599	3.91974	3.91784	3.91878	4.15503	4.15318	4.17926	4.24536	4.2898	4.29333	4.35516	4.39759	4.42705	4.35813	4.36752	4.36917	3.88227	3.90091	3.88355
	Lpe(18:1)	-	13.3497	C23H46NO7P	-	-	-	HMDB0011475	Lipids and lipid-like molecules	Glycerophospholipids	Glycerophosphoethanolamines	0.00119692	4.78251	4.73198	4.67534	5.96323	5.98082	5.95892	6.24722	6.25829	6.22749	6.01536	6.05172	6.03322	5.96783	5.95646	5.95544	5.72799	5.71588	5.69852	5.13928	5.08211	5.1411	4.8037	4.78293	4.79256	5.86705	5.8665	5.85463
	Panaquinquecol 2	133921-58-1	13.3057	C17H24O3	-	-	-	HMDB0038938	Lipids and lipid-like molecules	Fatty Acyls	Fatty alcohols	0.000920058	3.40877	3.21549	3.28647	4.03324	4.09634	4.06312	4.43785	4.44268	4.43397	4.92399	4.80913	4.85199	4.87745	4.88562	4.90571	4.94244	4.98602	5.02464	5.05712	5.05	5.03369	5.02867	5.01298	5.02093	4.86292	4.86236	4.87038
	Ginsenoyne I	141947-40-2	13.1739	C17H26O2	-	-	-	HMDB0040374	Lipids and lipid-like molecules	Fatty Acyls	Fatty alcohols	0.000776479	4.62455	4.43772	4.43755	4.96477	4.99114	5.00183	5.85856	5.8485	5.84401	6.5599	6.53841	6.56178	6.66927	6.68662	6.70957	6.79845	6.88115	6.89969	6.91136	6.92632	6.93758	6.93315	6.93559	6.92036	6.57392	6.58273	6.58281
	LysoPS(18:2(9Z,12Z)/0:0)	1218913-82-6	13.1525	C24H44NO9P	-	-	-	HMDB0240604	Lipids and lipid-like molecules	Glycerophospholipids	Glycerophosphoserines	0.00187698	4.95321	4.94629	4.92324	5.75803	5.71378	5.73249	5.9165	5.90737	5.88604	5.65114	5.66943	5.68615	5.47334	5.48786	5.48652	5.25128	5.26985	5.23741	4.6478	4.6313	4.62953	4.3363	4.36259	4.38184	5.46668	5.46635	5.44877
	9(s)-hode	73543-67-6	13.0218	C18H32O3	C14767	map00591	Linoleic acid metabolism	HMDB0004670	Lipids and lipid-like molecules	Fatty Acyls	Lineolic acids and derivatives	0.000585875	3.64216	3.46302	3.59383	4.48719	4.45356	4.4883	4.46272	4.44471	4.48387	4.36778	4.33383	4.39167	4.34856	4.36412	4.36141	4.34992	4.2786	4.32903	4.18692	4.1823	4.17423	4.31962	4.2974	4.30384	4.34202	4.34175	4.34629
	LysoPE(18:2w6/0:0)	85046-18-0	12.9568	C23H44NO7P	-	-	-	HMDB0011507	Lipids and lipid-like molecules	Glycerophospholipids	Glycerophosphoethanolamines	0.00113782	5.7431	5.66984	5.68316	6.44404	6.4171	6.43731	6.60227	6.55134	6.5784	6.4114	6.4167	6.44753	6.25449	6.27558	6.27643	6.01516	5.96018	5.9882	5.41181	5.41642	5.38231	5.13584	5.09654	5.10692	6.23178	6.21957	6.21945
	Gingerglycolipid B	88168-90-5	12.9131	C33H58O14	-	-	-	HMDB0041094	Lipids and lipid-like molecules	Glycerolipids	Glycosylglycerols	0.00590421	5.45867	5.43641	5.45447	5.70245	5.69482	5.68066	5.3427	5.31027	5.31619	4.36539	4.36223	4.35153	4.25894	4.21984	4.17013	4.14187	4.08308	4.11233	4.06752	3.95015	3.99078	4.0861	4.01915	3.92484	5.02342	4.97214	4.97266
	Crithmumdiol	-	12.9131	C17H26O2	-	-	-	HMDB0033957	Lipids and lipid-like molecules	Fatty Acyls	Fatty alcohols	0.00133872	4.07718	3.66613	3.58288	4.11702	4.14508	4.19107	5.18727	5.17884	5.24844	6.0142	5.96469	5.98178	6.2105	6.23945	6.24845	6.35952	6.38771	6.45502	6.39678	6.4306	6.43029	6.5175	6.46873	6.52083	5.9468	5.95191	5.96243
	Tanzawaic acid F	-	12.8921	C18H24O4	-	-	-	-	-	-	-	0.00105692	3.20996	3.05794	3.0681	3.53828	3.52443	3.58863	4.34494	4.28948	4.3295	5.05157	5.01218	5.0329	5.15607	5.19069	5.20256	5.25384	5.27786	5.30332	5.35735	5.37205	5.36652	5.40536	5.34667	5.38226	5.04195	5.05106	5.04171
	Panaxacol	106828-96-0	12.6327	C17H26O3	-	-	-	HMDB0039251	Lipids and lipid-like molecules	Fatty Acyls	Fatty alcohols	0.00356791	3.03607	2.47048	2.1341	2.16258	1.93969	2.42652	3.50056	3.55216	3.57584	4.47552	4.4834	4.42879	4.59285	4.57815	4.68274	4.71394	4.81482	4.80933	4.78157	4.82763	4.85626	4.82441	4.87492	4.9402	4.39995	4.42811	4.40186
	Corchorifatty acid B	-	12.3671	C18H28O4	-	-	-	HMDB0033243	Lipids and lipid-like molecules	Fatty Acyls	Lineolic acids and derivatives	0.00214821	3.8262	3.8424	3.81128	4.59195	4.62729	4.60872	4.4749	4.44367	4.42216	4.00462	4.03302	3.99512	4.05643	4.04941	4.01753	4.11633	4.16838	4.17776	4.19729	4.22666	4.18397	4.19452	4.20835	4.21168	4.22517	4.24079	4.22493
	Protoconstipatic acid	-	12.2575	C21H36O5	-	-	-	-	-	-	-	0.00121725	2.46563	2.43489	2.1341	4.06145	4.12395	4.12169	4.29105	4.26466	4.26878	4.43852	4.42598	4.41096	4.58475	4.5379	4.57062	4.64596	4.65034	4.61259	4.81887	4.81538	4.76205	4.56324	4.5316	4.5513	4.50701	4.5065	4.51626
	Ginsenoyne C	139163-35-2	11.8363	C17H24O3	-	-	-	HMDB0038994	Lipids and lipid-like molecules	Fatty Acyls	Fatty alcohols	0.000610873	3.73534	3.46403	3.51526	4.29822	4.29656	4.28985	4.60167	4.57656	4.58399	5.21736	5.20816	5.21666	5.29924	5.3084	5.30431	5.29361	5.30193	5.28504	5.2729	5.26355	5.26249	5.25713	5.25063	5.25817	5.12988	5.13524	5.13537
	Ginsenoyne K	141947-42-4	11.7705	C17H24O3	-	-	-	HMDB0040375	Lipids and lipid-like molecules	Fatty Acyls	Fatty alcohols	0.00178998	3.59786	3.2079	2.99726	2.87926	2.87985	2.74428	3.85673	3.86292	3.90809	4.71251	4.70716	4.73938	4.87298	4.9083	4.9514	5.02805	5.10181	5.12603	5.10281	5.11446	5.11442	5.1349	5.13586	5.13477	4.70081	4.70201	4.71597
	(+/-)-12,13-DiHOME	-	9.9156	C18H34O4	-	-	-	-	-	-	-	0.00130751	2.7149	2.60021	2.59037	3.69196	3.76343	3.74361	3.80796	3.82129	3.80413	4.09335	4.08226	4.08722	4.07967	4.0671	4.03675	4.07007	4.04413	4.07275	4.16911	4.14975	4.15193	4.1676	4.16966	4.16301	4.00564	4.01476	4.01469
	Gallicynoic acid F	-	6.5504	C18H32O6	-	-	-	LMFA01050573	-	-	-	0.00127287	3.42277	3.5479	3.43122	4.26933	4.28695	4.27626	4.3625	4.38919	4.3756	4.59488	4.6095	4.57582	4.59754	4.60735	4.56502	4.61914	4.60161	4.57586	4.63354	4.64256	4.64382	4.64973	4.6797	4.61404	4.51659	4.52665	4.52647
	Corchorifatty acid F	95341-44-9	6.1466	C18H32O5	-	-	-	HMDB0035919	Lipids and lipid-like molecules	Fatty Acyls	Lineolic acids and derivatives	0.00100864	4.30596	4.27527	4.29482	5.82096	5.83688	5.81415	5.91701	5.93984	5.86207	6.10353	6.11056	6.07539	6.11134	6.12656	6.06975	6.07868	6.10666	6.09042	6.15298	6.13441	6.159	6.13113	6.11333	6.14154	6.01814	6.02853	6.02879
	Nonanoic acid	112-05-0	5.1478	C9H18O2	C01601	-	-	HMDB0000847;LMFA01010009	Lipids and lipid-like molecules	Fatty Acyls	Fatty acids and conjugates	0.000961599	1.37745	1.38716	1.38992	3.06201	3.03882	2.99681	3.35564	3.35863	3.34206	3.64636	3.66343	3.64514	3.73157	3.72008	3.71931	3.76768	3.7876	3.7552	3.75673	3.80995	3.77218	3.77446	3.82041	3.81546	3.63334	3.63936	3.63944
	(3E)-3,7-Dimethyl-3-octene-1,2,6,7-tetrol	261949-44-4	4.495	C10H20O4	-	-	-	HMDB0035133	Lipids and lipid-like molecules	Fatty Acyls	Fatty alcohols	0.00100966	3.39156	3.41869	3.3893	4.15645	4.11995	4.14455	4.31548	4.32615	4.28949	4.52427	4.51864	4.45024	4.51208	4.51303	4.51068	4.49802	4.48162	4.47265	4.49543	4.4949	4.50515	4.53263	4.54591	4.52848	4.41209	4.41927	4.42027
	Butyl (S)-3-hydroxybutyrate glucoside	-	3.7613	C14H26O8	-	-	-	HMDB0031694	Lipids and lipid-like molecules	Fatty Acyls	Fatty acyl glycosides	0.00119216	4.88797	4.85053	4.75974	4.86714	4.84155	4.86457	4.76773	4.78573	4.73852	4.54363	4.52115	4.48448	4.23451	4.21234	4.24141	4.13457	4.10247	4.14794	3.65676	3.62522	3.59539	3.51889	3.54056	3.58662	4.49779	4.49725	4.5068
	Tiglic acid	80-59-1	3.1423	C5H8O2	C08279	-	-	HMDB0001470	Lipids and lipid-like molecules	Fatty Acyls	Fatty acids and conjugates	0.00133617	3.5006	3.36381	3.44937	4.56657	4.5155	4.55906	4.23745	4.22691	4.20518	3.99387	3.9641	3.95358	4.04172	4.04015	4.0546	3.91079	3.88792	3.88412	3.91431	3.9187	3.92576	3.93272	3.92938	3.93059	4.07747	4.08681	4.07726
	Sarmentosin	71933-54-5	1.941	C11H17NO7	C08340	-	-	HMDB0030697	Lipids and lipid-like molecules	Fatty Acyls	Fatty acyl glycosides	0.000539997	3.90289	3.98672	3.90414	3.99237	4.04099	4.01639	4.02681	3.94552	4.01656	4.02128	4.06807	4.0247	4.05922	4.00468	4.06096	4.40496	4.41029	4.40861	4.62143	4.63706	4.63942	4.86282	4.86995	4.84715	4.39692	4.401	4.40108
	Ethyl (S)-3-hydroxybutyrate glucoside	-	1.2313	C12H22O8	-	-	-	HMDB0031693	Lipids and lipid-like molecules	Fatty Acyls	Fatty acyl glycosides	0.00489792	5.05577	5.12167	5.06843	5.13183	5.21532	5.12911	4.95823	4.87894	4.93687	4.59702	4.63133	4.59118	4.48528	4.43261	4.47502	4.37045	4.38963	4.40799	4.07604	4.09007	4.07353	4.14555	4.12303	4.12897	4.68724	4.69539	4.73059
Vitamins	4-oxo-Retinoic acid	38030-57-8	8.1603	C20H26O3	C16678	map01100	Metabolic pathways	HMDB0006285	Lipids and lipid-like molecules	Prenol lipids	Retinoids	0.000566399	3.40761	3.23964	2.69299	4.46611	4.50349	4.49752	4.85266	4.87567	4.84547	5.42764	5.45683	5.43133	5.46999	5.46564	5.48327	5.48077	5.47487	5.42966	5.54117	5.51227	5.54597	5.56073	5.5358	5.52123	5.26852	5.26274	5.26691
	Vitamin D2	50-14-6	13.5898	C28H44O	C05441	map01100;map01110;map00100	Metabolic pathways;Biosynthesis of secondary metabolites;Steroid biosynthesis	HMDB0000900;HMDB0242614;LMST03010001	Lipids and lipid-like molecules	Steroids and steroid derivatives	Vitamin D and derivatives	0.00709557	3.83571	3.65526	3.6615	5.1195	5.02782	5.06944	5.26349	5.2277	5.23837	5.3185	5.41566	5.40128	5.36778	5.38676	5.39382	5.34896	5.29713	5.20692	5.29175	5.26775	5.3404	5.28861	5.25415	5.32821	5.18246	5.24454	5.24862
Phenolic acids and derivatives	3-hydroxycinnamic acid	14755-02-3	3.5417	C9H8O3	C12621	map01100;map00360	Metabolic pathways;Phenylalanine metabolism	HMDB0001713	Phenylpropanoids and polyketides	Cinnamic acids and derivatives	Hydroxycinnamic acids and derivatives	0.00235602	4.88442	4.87302	4.84957	4.44095	4.42931	4.42246	3.80717	3.91536	3.80471	3.48996	3.38944	3.43219	3.38765	3.43431	3.47562	3.39545	3.4711	3.40268	3.36399	3.38393	3.40992	3.38988	3.36272	3.27735	4.15433	4.13571	4.13994
	Benzamide	55-21-0	3.9798	C7H7NO	C09815	-	-	HMDB0004461	Benzenoids	Benzene and substituted derivatives	Benzoic acids and derivatives	0.00028685	5.07993	4.95836	4.94832	4.14446	4.152	4.13537	4.02698	4.06916	4.0561	4.10901	4.11839	4.14598	4.13576	4.11918	4.12992	4.1575	4.15519	4.14957	4.2014	4.22867	4.20619	4.17665	4.22537	4.18233	4.27406	4.27276	4.27521
	5,7-Dihydroxy-4,6-dimethyl-1(3H)-isobenzofuranone	-	4.1516	C10H10O4	-	-	-	-	-	-	-	0.00148096	5.15805	5.07908	5.07056	5.07596	5.06465	5.0565	5.01213	5.01806	4.98017	4.75655	4.77001	4.78352	4.50318	4.50529	4.49637	4.35707	4.32453	4.37822	4.00882	3.99949	4.02212	3.90397	3.92779	3.85397	4.77142	4.75762	4.76198
	2-Benzylmalic acid	16947-49-2	5.7349	C11H12O5	C20653	map01100;map01210;map00400	Metabolic pathways;2-Oxocarboxylic acid metabolism;Phenylalanine, tyrosine and tryptophan biosynthesis	-	-	-	-	0.00272398	2.97283	2.97117	2.92291	3.79443	3.76023	3.78585	4.0324	4.01287	4.02314	4.2425	4.26856	4.21815	4.19615	4.14973	4.21386	4.17087	4.15399	4.18771	3.7003	3.70534	3.73595	3.3447	3.40081	3.48527	4.05815	4.03724	4.04166
	Mitiglinide	145375-43-5	13.8937	C19H25NO3	-	-	-	HMDB0015382	Phenylpropanoids and polyketides	Phenylpropanoic acids	Not Available	0.00141369	3.71428	3.43787	3.36687	4.11186	4.0766	4.07764	4.71975	4.70981	4.68955	5.30249	5.31239	5.32953	5.26583	5.23901	5.22915	5.16719	5.12744	5.11083	5.24379	5.20832	5.2711	5.06106	5.09507	5.09792	5.12968	5.12975	5.14229
	Methyl 4-hydroxy-3,5-dimethoxybenzoate	-	4.8556	C10H12O5	-	-	-	HMDB0254615	Benzenoids	Benzene and substituted derivatives	Benzoic acids and derivatives	0.000924946	4.59069	4.59284	4.55852	3.65224	3.62326	3.62829	3.43603	3.3694	3.45617	3.48658	3.46726	3.4661	3.43487	3.39586	3.401	3.45138	3.43137	3.47769	3.51405	3.52671	3.47022	3.49278	3.4579	3.50457	3.89584	3.89298	3.90014
	Syringic acid	530-57-4	4.5699	C9H10O5	C10833	-	-	HMDB0002085	Benzenoids	Benzene and substituted derivatives	Benzoic acids and derivatives	0.00099249	4.93661	4.91334	4.90379	3.80731	3.79811	3.85164	3.37298	3.3754	3.40426	3.09808	3.15474	3.11996	3.13669	3.04649	3.13363	2.99493	3.08514	3.05493	2.97853	2.79739	2.96939	2.98432	2.83291	2.84623	3.95868	3.95381	3.95091
	5-Hydroxyferulate	1782-55-4;110642-42-7	4.1959	C10H10O5	C05619	map01100;map00940;map01110	Metabolic pathways;Phenylpropanoid biosynthesis;Biosynthesis of secondary metabolites	HMDB0035484;HMDB0035485;HMDB0035484	Phenylpropanoids and polyketides	Cinnamic acids and derivatives	Hydroxycinnamic acids and derivatives	0.00124264	3.47194	3.53102	3.35733	3.52775	3.50121	3.47114	3.93492	3.92816	3.90626	5.05942	5.05359	5.04447	5.18858	5.19318	5.20594	5.17639	5.18802	5.21552	5.30961	5.27153	5.30454	5.23087	5.28033	5.20942	5.18731	5.17468	5.17882
	Benzoylmalic acid	22138-51-8	3.2833	C11H10O6	-	-	-	HMDB0039494	Benzenoids	Benzene and substituted derivatives	Benzoic acids and derivatives	0.00121865	4.90564	4.86909	4.85955	4.73685	4.77842	4.7794	4.68098	4.66028	4.62129	4.1539	4.16941	4.12279	3.52827	3.54155	3.47664	3.39626	3.37634	3.36842	1.05786	2.47892	2.23202	2.33523	1.05371	2.28337	4.32281	4.31235	4.31658
	Gallic acid	149-91-7	1.1676	C7H6O5	C01424	map00999	Biosynthesis of various plant secondary metabolites	HMDB0005807	Benzenoids	Benzene and substituted derivatives	Benzoic acids and derivatives	0.000573447	3.96612	3.92125	3.98079	4.23036	4.24387	4.25517	4.38852	4.38179	4.35957	4.34844	4.37251	4.36502	4.06485	4.04362	4.08302	3.97806	3.97138	3.97634	3.80709	3.81143	3.78745	3.80492	3.7525	3.74638	4.11884	4.11468	4.11482
	Caffeic acid	501-16-6;331-39-5	3.3187	C9H8O4	C01197;C01481	map01100;map00940;map01110	Metabolic pathways;Phenylpropanoid biosynthesis;Biosynthesis of secondary metabolites	HMDB0001964;HMDB0003501;HMDB0001964	Phenylpropanoids and polyketides	Cinnamic acids and derivatives	Hydroxycinnamic acids and derivatives	0.000840475	5.36318	5.33808	5.36851	6.04195	6.01516	6.05892	6.01013	6.02589	6.01772	5.80782	5.79546	5.79537	5.60534	5.61283	5.55661	5.4729	5.47316	5.45824	5.20532	5.19705	5.20204	5.1196	5.11806	5.11299	5.66239	5.67058	5.6707
	Protocatechuic acid	99-50-3	3.4527	C7H6O4	C00230	map01100;map00400;map01110	Metabolic pathways;Phenylalanine, tyrosine and tryptophan biosynthesis;Biosynthesis of secondary metabolites	HMDB0001856	Benzenoids	Benzene and substituted derivatives	Benzoic acids and derivatives	0.000399001	4.56416	4.56567	4.58949	4.67836	4.67346	4.67637	5.10513	5.11749	5.11624	5.30966	5.3177	5.30091	5.31296	5.31952	5.29061	5.37776	5.38637	5.37588	5.32261	5.31756	5.3198	5.27609	5.26982	5.26549	5.22685	5.23024	5.22643
	Ferulic acid 4-O-sulfate	151481-53-7	4.3161	C10H10O7S	-	-	-	HMDB0029200	Phenylpropanoids and polyketides	Cinnamic acids and derivatives	Hydroxycinnamic acids and derivatives	0.000285582	4.19528	4.18895	4.25788	4.6683	4.62944	4.76756	4.50595	4.48453	4.52152	4.03214	4.03794	4.10906	3.95511	3.98326	3.99152	3.63556	3.59153	3.60407	3.88956	3.89685	3.87637	3.88686	3.91177	3.90519	4.1953	4.19731	4.19743
	3,5-Dicaffeoylquinic acid	-	4.495	C25H24O12	-	-	-	HMDB0029280	Organic oxygen compounds	Organooxygen compounds	Alcohols and polyols	0.000921737	4.95573	4.98222	4.86376	4.94993	4.86407	4.82118	4.47619	4.44282	4.3797	4.35577	4.29846	4.17239	4.36637	4.35771	4.37028	4.03236	3.96519	3.98018	3.68173	3.77606	3.75152	3.56674	3.60736	3.5761	4.44945	4.4423	4.44242
	Cryptochlorogenic acid	905-99-7	4.5169	C16H18O9	-	-	-	HMDB0030653	Organic oxygen compounds	Organooxygen compounds	Alcohols and polyols	0.000289208	5.21899	5.25153	5.28538	6.05452	6.01058	5.98568	6.46829	6.46382	6.4686	6.51037	6.49693	6.4492	6.53461	6.537	6.52733	6.41643	6.42457	6.41668	6.51069	6.46853	6.50069	6.4485	6.48485	6.45167	6.3868	6.38995	6.39006
	Salvianolic acid G	-	4.8985	C20H18O10	-	-	-	HMDB0041774	Phenylpropanoids and polyketides	Cinnamic acids and derivatives	Hydroxycinnamic acids and derivatives	0.000406542	5.02765	5.04561	5.12314	5.11909	5.11198	5.18491	5.33341	5.33464	5.38027	5.52584	5.5103	5.58853	5.37977	5.38145	5.3668	5.22214	5.20447	5.16616	4.76715	4.75077	4.78875	4.26724	4.30894	4.27084	5.23819	5.23833	5.24195
	Fuscinarin	-	4.9885	C14H16O5	-	-	-	-	-	-	-	0.00157332	3.60719	3.60851	3.69112	4.91797	4.89457	4.88333	5.13313	5.11851	5.10712	5.39627	5.41309	5.37382	5.48671	5.48577	5.46895	5.49126	5.49642	5.48219	5.63059	5.66824	5.67381	5.63444	5.6517	5.64462	5.40655	5.42156	5.4071
	Mono(3-carboxypropyl) phthalate	-	6.1244	C12H12O6	-	-	-	-	-	-	-	0.00120696	3.57625	3.57187	3.58205	4.38882	4.39485	4.39684	4.49113	4.49439	4.40995	4.38065	4.41409	4.37488	4.44064	4.44942	4.40426	4.38576	4.4185	4.42619	4.21399	4.2148	4.22168	4.11434	4.09588	4.13496	4.34595	4.35493	4.35517
	P-hydroxylphenylpropanol	-	6.7287	C9H10O3	-	-	-	-	-	-	-	0.00119728	3.62128	3.62343	3.64853	3.73292	3.78595	3.78514	3.91864	3.95227	3.96187	4.83292	4.81697	4.81035	5.05323	5.03363	5.02569	5.08476	5.09226	5.08417	5.23224	5.20732	5.20715	5.19288	5.1942	5.16649	4.89292	4.89301	4.90312
	Fenoksan	-	13.2177	C17H26O3	-	-	-	-	-	-	-	0.000856921	3.67806	3.45359	3.51249	3.97572	4.05385	3.97669	4.44803	4.43592	4.43243	4.77494	4.78094	4.82094	4.76739	4.77297	4.82315	4.80877	4.87	4.86581	4.91912	4.966	4.96002	4.92948	4.90532	4.90896	4.94702	4.95431	4.95443
	3-(2-hydroxyphenyl)propanoic acid	495-78-3	13.5031	C9H10O3	C01198	map01100;map00360;map00999	Metabolic pathways;Phenylalanine metabolism;Biosynthesis of various plant secondary metabolites	HMDB0033752	Phenylpropanoids and polyketides	Phenylpropanoic acids	Not Available	0.000915512	3.29824	3.19963	3.24874	3.35393	3.37804	3.37784	3.96405	3.9329	3.93864	4.75201	4.7355	4.73953	4.89862	4.92312	4.94263	5.00049	5.06958	5.07106	5.10574	5.14832	5.17758	5.11599	5.13062	5.13098	4.75168	4.75784	4.7601
	3-Polyprenyl-4,5-dihydroxybenzoate	-	13.9401	C17H22O4	C17554	map01100;map00130;map01110;map01240	Metabolic pathways;Ubiquinone and other terpenoid-quinone biosynthesis;Biosynthesis of secondary metabolites;Biosynthesis of cofactors	HMDB0060380	Benzenoids	Benzene and substituted derivatives	Benzoic acids and derivatives	0.000317812	3.6792	3.38051	3.47198	4.70455	4.75846	4.79268	5.01447	4.9923	4.9645	5.07414	5.05908	5.05722	5.08332	5.1463	5.10875	5.05579	5.11449	5.16489	5.06642	5.07499	5.08601	5.04846	5.06137	5.04007	5.13723	5.13886	5.1405
	Ibuprofen metabolite a	-	13.0218	C13H18O3	-	-	-	-	-	-	-	0.00229326	3.19398	3.0728	3.17607	2.8145	2.79453	2.83123	3.05797	3.0096	3.05662	3.44333	3.47538	3.49211	5.03041	5.04312	5.04839	3.52215	3.55534	3.49112	3.94159	3.92305	3.91904	4.2242	4.19113	4.20903	4.36975	4.38712	4.38719
	Aegle marmelos Alkaloid C	70546-92-8	11.4309	C23H27NO3	-	-	-	HMDB0040775	Phenylpropanoids and polyketides	Cinnamic acids and derivatives	Cinnamic acid amides	0.00088818	2.61432	2.62443	2.6273	2.83034	2.96831	2.61612	3.92742	3.86662	3.93553	4.47928	4.4202	4.47694	4.58047	4.59098	4.61553	4.68493	4.77733	4.84045	4.83652	4.86115	4.82998	4.93441	4.93836	4.96426	4.42407	4.43083	4.43094
	(R+)-3-(4-hydroxyphenyl)lactate	-	5.7314	C9H9O4-	-	-	-	HMDB0303993	Phenylpropanoids and polyketides	Phenylpropanoic acids	Not Available	0.00155656	1.51947	1.5293	1.53209	3.52066	3.53857	3.54384	3.89008	3.79727	3.80353	4.02338	4.0602	4.04745	4.02813	4.03442	4.01872	3.96434	3.97285	3.98111	3.47433	3.51746	3.55064	3.11472	3.1423	3.02989	3.80363	3.81395	3.81385
	Nigerloxin	-	4.9885	C13H15NO5	-	-	-	HMDB0255600	Benzenoids	Benzene and substituted derivatives	Benzoic acids and derivatives	0.00357845	3.23416	3.23228	3.15426	2.78585	2.6002	2.77135	2.96221	3.002	2.88106	3.48036	3.42041	3.35181	3.71943	3.73688	3.72366	3.78517	3.85692	3.8511	3.81504	3.82414	3.888	3.92573	3.94738	3.93476	3.32198	3.34234	3.32145
	Prenyl cis-caffeate	118971-61-2	4.9432	C14H16O4	C10487	-	-	HMDB0041140	Phenylpropanoids and polyketides	Cinnamic acids and derivatives	Hydroxycinnamic acids and derivatives	0.00179583	3.69362	3.73029	3.73077	4.74496	4.72983	4.70409	4.76386	4.7564	4.73132	4.84151	4.83479	4.82801	4.90995	4.92102	4.91446	4.87329	4.86038	4.86078	4.90433	4.92527	4.91813	4.89905	4.93896	4.90654	4.80586	4.80578	4.82079
	1,3-Dicaffeoylquinic acid	30964-13-7;19870-46-3	4.6968	C25H24O12	C10445	-	-	HMDB0030093;HMDB0029279	Organic oxygen compounds	Organooxygen compounds	Alcohols and polyols	0.000997629	5.48919	5.5055	5.39721	5.40945	5.26782	5.3049	4.92968	4.96444	4.9326	4.77003	4.73047	4.66425	4.8073	4.7506	4.76406	4.39752	4.33011	4.34254	4.1014	4.14743	4.10565	3.96049	4.03005	4.07666	4.90516	4.89663	4.89676
	3-(3-hydroxyphenyl)propanoic Acid	621-54-5	3.8052	C9H10O3	C11457	map01100;map00360	Metabolic pathways;Phenylalanine metabolism	HMDB0000375	Phenylpropanoids and polyketides	Phenylpropanoic acids	Not Available	0.00106877	3.64792	3.6571	3.64454	3.64136	3.68654	3.70259	3.95926	3.96548	3.94665	5.04321	5.04048	5.02327	5.348	5.34848	5.32639	5.39662	5.40409	5.41235	5.56662	5.5319	5.50663	5.6405	5.65968	5.65491	5.00624	5.01548	5.01556
	3-O-Feruloylquinic acid	-	3.7613	C17H20O9	C02572	-	-	HMDB0030669	Organic oxygen compounds	Organooxygen compounds	Alcohols and polyols	0.00104596	5.97286	5.95557	5.92787	5.54815	5.50791	5.53172	4.95709	4.97405	4.95966	4.24542	4.21329	4.20821	4.15261	4.17604	4.16756	4.08805	4.1002	4.04866	4.12172	4.11427	4.08365	4.13103	4.13563	4.1275	5.17085	5.17031	5.17994
	4-p-Coumaroylquinic acid	93451-44-6	3.5181	C16H18O8	C10441	-	-	HMDB0302093;HMDB0301710	Organic oxygen compounds	Organooxygen compounds	Alcohols and polyols	0.000840799	5.4764	5.45228	5.40271	5.08312	5.0385	5.04064	4.64737	4.60544	4.64842	4.10584	4.10828	4.07801	4.03396	4.08773	4.0472	4.07188	4.16077	4.19027	4.22802	4.17056	4.22783	4.24266	4.25964	4.27934	4.73162	4.73845	4.73858
	Feruloyl quinic acid	-	3.2532	C17H20O9	-	-	-	-	-	-	-	0.000194406	5.43224	5.37831	5.42345	5.24286	5.18033	5.22412	4.92668	4.93083	4.92694	4.08204	4.03113	4.02107	3.81539	3.73281	3.75463	3.58815	3.66888	3.67122	3.74026	3.64783	3.62701	3.64193	3.6095	3.74841	4.68311	4.68136	4.68267
	Caffeic acid 4-O-sulfate	151481-51-5	3.2084	C9H8O7S	-	-	-	HMDB0041708	Phenylpropanoids and polyketides	Cinnamic acids and derivatives	Hydroxycinnamic acids and derivatives	0.00241079	3.90324	3.91752	3.91721	5.28898	5.25646	5.29097	5.46126	5.44419	5.41216	5.30407	5.31302	5.2808	5.21999	5.22408	5.19776	5.15893	5.14328	5.14367	5.08522	5.09491	5.08814	5.00129	5.0102	5.01398	5.18802	5.20954	5.18767
	1-O-Sinapoyl-beta-D-glucose	-	2.7381	C17H22O10	C01175	map00940;map01110	Phenylpropanoid biosynthesis;Biosynthesis of secondary metabolites	HMDB0302379	Phenylpropanoids and polyketides	Cinnamic acids and derivatives	Hydroxycinnamic acids and derivatives	0.000526296	5.40747	5.39555	5.40561	5.35416	5.3527	5.34117	5.22552	5.23486	5.25173	4.98942	4.97603	4.97772	4.52887	4.50956	4.49613	4.14257	4.18376	4.16047	3.59951	3.50483	3.63229	3.21224	3.06078	3.21255	4.9153	4.91077	4.91088
	Tichocarpol A	-	2.358	C9H10O7S	-	-	-	-	-	-	-	0.000450398	4.57748	4.53758	4.59421	4.50492	4.47578	4.485	4.47114	4.44208	4.37315	3.61674	3.64874	3.66246	3.46143	3.50248	3.44884	3.42496	3.41392	3.44951	3.22912	3.38236	3.29881	3.33337	3.31778	3.32229	4.07136	4.0708	4.07422
	Ethyl 2-aminobenzoate	87-25-2	2.0764	C9H11NO2	-	-	-	HMDB0033589	Benzenoids	Benzene and substituted derivatives	Benzoic acids and derivatives	0.00179077	5.57598	5.55679	5.60641	5.37571	5.36423	5.38284	5.21903	5.22726	5.20429	4.53182	4.53781	4.55994	4.46633	4.48745	4.48522	4.53878	4.55431	4.52667	4.72919	4.74023	4.73274	4.80936	4.83805	4.83142	5.02242	5.03792	5.03813
Flavonoids	5-Hydroxy-3,3',4',7,8-pentamethoxyflavone	-	5.0364	C20H20O8	-	-	-	HMDB0029227	Phenylpropanoids and polyketides	Flavonoids	O-methylated flavonoids	0.00337182	4.92605	4.99779	4.89406	4.90339	4.9482	4.84535	4.6257	4.59915	4.60549	3.73532	3.74783	3.78112	3.55022	3.62812	3.43622	3.6266	3.48576	3.4712	3.53659	3.45805	3.56156	3.37727	3.29832	3.32407	4.18491	4.15871	4.16297
	3'-O-Methyl-(-)-epicatechin-7-O-sulphate	-	5.3254	C16H16O8S	-	-	-	HMDB0029177	Phenylpropanoids and polyketides	Flavonoids	Flavans	0.000754018	5.44779	5.38085	5.38183	5.22403	5.21662	5.19689	4.99918	5.04079	5.02593	4.93207	4.88301	4.82279	4.61397	4.66966	4.58989	4.42552	4.47158	4.48472	3.97952	3.92227	3.89284	3.22086	3.02538	3.2063	4.8382	4.83094	4.83511
	Moracin L	73338-91-7	6.2074	C19H16O5	-	-	-	HMDB0041297	Organic acids and derivatives	Organic carbonic acids and derivatives	Organic carbonic acids	0.00339308	2.87969	2.80903	2.56817	4.42319	4.30151	4.33561	4.67862	4.69581	4.68026	4.67516	4.68322	4.71008	4.30996	4.30086	4.27914	3.7856	3.55064	3.63218	2.57995	2.5842	2.57756	2.56923	2.75051	2.57423	4.15825	4.13123	4.138
	2'-O-Methylglabridin	-	6.5288	C21H22O4	-	-	-	HMDB0033671	Phenylpropanoids and polyketides	Isoflavonoids	Pyranoisoflavonoids	0.00168948	3.58817	3.56481	3.44336	4.21801	4.26152	4.30198	4.49534	4.5933	4.54729	4.63856	4.73168	4.75773	4.77327	4.66282	4.76045	4.62223	4.76038	4.73372	4.78881	4.71216	4.74812	4.72287	4.74467	4.81426	4.77715	4.76162	4.76567
	Wedelolactone	524-12-9	6.7005	C16H10O7	C10541	-	-	HMDB0259891;LMPK12090046	Phenylpropanoids and polyketides	Isoflavonoids	Coumestans	0.00664551	1.89808	1.91601	1.92218	4.11866	4.06815	4.00532	4.38863	4.448	4.40325	4.57373	4.51502	4.52316	4.46883	4.53365	4.50366	4.55393	4.49216	4.5374	4.54442	4.59968	4.43832	4.34747	4.4306	4.37272	4.56435	4.56856	4.51422
	Heteroflavanone B	151171-29-8	6.854	C24H28O7	-	-	-	HMDB0040836	Phenylpropanoids and polyketides	Flavonoids	Flavans	0.00136502	2.10161	2.3713	2.12582	4.37235	4.30125	4.34041	4.59718	4.64191	4.5367	4.77323	4.79224	4.78283	4.66082	4.59853	4.63232	4.64692	4.59653	4.53925	4.62677	4.70005	4.63412	4.57126	4.60586	4.60539	4.62929	4.62934	4.61838
	Koparin	-	7.4314	C16H12O6	-	-	-	LMPK12050086	-	-	-	0.00164588	4.06095	4.03092	4.04729	4.965	4.9629	4.95733	5.38876	5.35826	5.34589	5.82181	5.7991	5.81795	5.83359	5.82809	5.8152	5.79846	5.81624	5.76095	5.8148	5.86488	5.83041	5.81946	5.82564	5.82412	5.72875	5.72882	5.74513
	Glycycoumarin	94805-82-0	10.9038	C21H20O6	-	-	-	HMDB0038225;LMPK12160018	Phenylpropanoids and polyketides	Isoflavonoids	Hydroxyisoflavonoids	0.00204114	4.05983	3.97469	4.04358	4.78754	4.81001	4.81785	5.13973	5.16733	5.12339	5.26368	5.29457	5.28082	5.45303	5.43797	5.43702	4.27619	4.26587	4.25397	4.96255	4.98597	4.96251	4.75498	4.75482	4.74139	5.09739	5.07765	5.08193
	Eupomatenoid 5	-	13.7913	C19H18O3	-	-	-	-	-	-	-	0.00232781	2.49851	2.51661	2.52284	3.96531	3.95918	3.85808	4.53468	4.51564	4.50564	4.90302	4.86797	4.89884	4.92766	4.97655	4.9096	4.95544	4.88076	4.92372	4.9748	4.94681	4.99064	4.93111	4.88716	4.88869	4.66313	4.68384	4.66774
	Cyclomammeisin	30563-62-3	13.0263	C25H26O6	-	-	-	HMDB0030710	Phenylpropanoids and polyketides	Neoflavonoids	Prenylated neoflavonoids	0.00193607	3.75988	3.92018	3.78966	4.81715	4.84486	4.82131	5.06996	5.10468	5.1404	4.06427	4.01513	3.75611	3.52612	3.37922	3.22874	3.45769	3.36911	3.30271	3.22571	3.28767	3.17584	3.4854	3.69176	2.85558	4.44553	4.4394	4.4564
	Licorisoflavan A	129314-37-0	11.1412	C27H34O5	-	-	-	HMDB0034184	Phenylpropanoids and polyketides	Isoflavonoids	O-methylated isoflavonoids	0.00216982	2.94912	2.56089	2.56712	3.67578	3.80976	3.80231	4.05383	4.15365	4.04748	4.66528	4.68717	4.69881	4.87209	4.84159	4.87664	4.98949	4.94077	4.89108	5.20465	5.22934	5.19634	5.26146	5.25804	5.26444	4.80405	4.82391	4.80839
	1-Methoxyficifolinol	129280-35-9	10.732	C26H30O5	-	-	-	HMDB0038109	Phenylpropanoids and polyketides	Isoflavonoids	Furanoisoflavonoids	0.000599399	2.26256	2.56904	2.26651	3.47742	3.56098	3.28407	4.45809	4.51501	4.50543	4.79675	4.77714	4.71252	4.90998	4.92465	4.91557	4.93017	5.00474	5.0645	5.02725	5.05548	5.06204	4.99827	4.99237	5.0392	4.8112	4.8056	4.80956
	Licoricidin	30508-27-1	10.4349	C26H32O5	C16986	-	-	HMDB0034183	Phenylpropanoids and polyketides	Isoflavonoids	O-methylated isoflavonoids	0.000594802	4.23177	4.06611	4.10016	4.94558	4.95228	5.00165	5.16479	5.20067	5.19613	5.5659	5.54081	5.54985	5.59716	5.56057	5.5912	5.58136	5.56701	5.57677	5.66542	5.6895	5.67781	5.66658	5.67978	5.66147	5.48225	5.48448	5.48868
	(+)-N(6)-Hydroxyaphelandrine	-	10.2811	C28H36N4O5	-	-	-	-	-	-	-	0.000304929	5.13503	5.12155	5.15621	5.82055	5.80363	5.82677	5.59697	5.61733	5.60613	5.63193	5.57636	5.60725	5.45662	5.42739	5.46587	5.5032	5.50544	5.53696	5.34469	5.32363	5.2807	5.47775	5.50028	5.49408	5.53163	5.52981	5.53318
	Kanzonol H	152511-46-1	9.9767	C26H32O5	-	-	-	HMDB0040607	Phenylpropanoids and polyketides	Isoflavonoids	O-methylated isoflavonoids	0.00108513	2.99302	3.01116	3.0174	3.75923	3.51045	3.712	4.51216	4.44574	4.52634	4.82129	4.79393	4.79142	4.89613	4.94879	4.94832	4.8878	4.99874	5.04315	5.098	5.12664	5.11801	5.13694	5.18155	5.1516	4.87945	4.88998	4.88367
	Austalide K	87833-53-2	9.784	C25H32O5	-	-	-	HMDB0030157	Phenylpropanoids and polyketides	Isoflavonoids	Isoflavans	0.00352977	4.47033	4.48848	4.49473	4.49341	4.63436	4.52496	4.64604	4.59101	4.69704	4.76915	4.83846	4.7161	4.86135	4.86712	4.82651	5.01246	4.93105	4.93012	5.34969	5.30366	5.38709	5.43596	5.4691	5.41994	5.21533	5.24505	5.24922
	Nobiletin	478-01-3	8.2037	C21H22O8	C10112	-	-	HMDB0029540	Phenylpropanoids and polyketides	Flavonoids	O-methylated flavonoids	0.00107814	2.37844	2.51981	2.35374	4.55849	4.57056	4.57563	4.68467	4.71308	4.71227	4.96951	4.97189	4.96055	5.02717	5.02342	5.03713	5.02865	5.01716	4.99019	5.01162	4.99115	5.04651	4.99954	4.97942	4.95958	4.87613	4.88661	4.88049
	Glyceollin II	67314-98-1	7.4314	C20H18O5	C10422	map00943	Isoflavonoid biosynthesis	HMDB0034087	Phenylpropanoids and polyketides	Isoflavonoids	Furanoisoflavonoids	0.00255017	3.22338	2.86628	3.03457	4.66746	4.70818	4.69527	4.85409	4.81733	4.83135	5.23119	5.18838	5.21669	5.30973	5.27611	5.28716	5.28256	5.29049	5.27002	5.34438	5.40035	5.35308	5.30788	5.33174	5.33535	5.28585	5.26562	5.29113
	Quercetin 7-rhamnoside	-	4.562	C21H20O11	-	-	-	HMDB0257019	Phenylpropanoids and polyketides	Flavonoids	Flavonoid glycosides	0.000979648	4.68888	4.71396	4.7617	4.74502	4.67117	4.71037	4.93485	4.89635	4.96029	5.09016	5.0669	5.08577	4.90569	4.92158	4.9072	4.75428	4.73129	4.72041	4.41369	4.38068	4.44585	3.98296	4.03781	3.99491	4.86572	4.8562	4.86076
	Fisetinidol	490-49-3	4.8089	C15H14O5	C09735	-	-	LMPK12020013	-	-	-	0.00160568	3.33255	3.30668	3.37468	4.03612	4.01636	4.00474	4.1682	4.15597	4.15875	4.46408	4.42687	4.46244	4.28289	4.33162	4.30966	4.13098	4.13761	4.15428	3.78599	3.7896	3.82103	3.67061	3.68175	3.62468	4.10494	4.11638	4.11638
	Kaempferol 3-alpha-L-arabinofuranoside	5041-67-8	5.9497	C20H18O10	-	-	-	HMDB0029502	Phenylpropanoids and polyketides	Flavonoids	Flavonoid glycosides	0.00077706	2.65955	2.42226	2.74579	4.04046	4.06146	4.0729	4.47905	4.48307	4.45108	4.90624	4.91576	4.88818	4.77813	4.77157	4.78675	4.8352	4.85332	4.8151	4.81414	4.83245	4.8466	4.74805	4.74961	4.76238	4.68893	4.68972	4.68305
	Glycitein	40957-83-3	8.9702	C16H12O5	C14536	map00943;map01110	Isoflavonoid biosynthesis;Biosynthesis of secondary metabolites	HMDB0005781;LMPK12050104	Phenylpropanoids and polyketides	Isoflavonoids	Isoflav-2-enes	0.000959961	5.0577	5.06236	5.07995	4.75008	4.74416	4.74013	4.69801	4.71079	4.70314	4.58874	4.60276	4.61012	4.12354	4.09478	4.11236	3.82882	3.81768	3.80331	3.72259	3.75569	3.74521	3.68954	3.67709	3.67779	4.46255	4.46992	4.47004
	Chamaemeloside	173356-77-9	10.2563	C27H28O14	-	-	-	HMDB0041459	Benzenoids	Benzene and substituted derivatives	Benzoic acids and derivatives	0.00185218	4.78227	4.79978	4.83199	4.67944	4.64445	4.66117	4.58465	4.62021	4.58661	4.17284	4.19432	4.22097	3.66277	3.74127	3.67153	3.40288	3.28778	3.35713	3.19372	3.04333	2.80067	2.71407	2.85735	2.9289	4.23417	4.23376	4.2204
	2',5'-dihydroxy-4-methoxychalcone	-	11.814	C16H14O4	-	-	-	LMPK12120194	-	-	-	0.00466599	4.68237	4.64057	4.66625	4.38198	4.33191	4.3358	4.17437	4.13093	4.12981	3.43727	3.57404	3.67978	3.12148	3.28913	3.1646	2.77521	2.76869	2.87686	2.79241	2.79007	2.79166	2.79456	2.79812	2.79596	3.74551	3.71518	3.71563
	Osajin	482-53-1	11.9901	C25H24O5	C10511	-	-	LMPK12050201	-	-	-	0.00446458	4.22589	4.18186	4.17616	3.75754	3.70184	3.70353	3.5456	3.44336	3.39568	2.71413	2.88461	2.97511	2.91576	2.94502	2.82819	2.90408	2.84165	2.90972	2.61502	2.4147	2.56808	2.2473	2.71772	2.75447	3.42015	3.3935	3.39418
	Isoformononetin	486-63-5	14.1558	C16H12O4	C12125	map00943;map01110	Isoflavonoid biosynthesis;Biosynthesis of secondary metabolites	HMDB0033994;LMPK12050039	Phenylpropanoids and polyketides	Isoflavonoids	O-methylated isoflavonoids	0.000352727	2.783	2.66931	2.44506	3.64689	3.57369	3.61551	3.89182	3.92516	3.96509	4.5367	4.54484	4.56523	4.83813	4.83045	4.80657	4.80819	4.79736	4.79867	5.02993	4.99914	5.01693	5.07708	5.05133	5.03439	4.86339	4.86631	4.86641
	Nelumboside	93252-57-4	15.3802	C27H28O18	-	-	-	HMDB0038464	Phenylpropanoids and polyketides	Flavonoids	Flavonoid glycosides	0.000588983	3.94543	3.2697	2.69104	3.4896	3.49437	3.42958	4.3123	4.40489	4.34691	5.2509	5.25845	5.26471	5.17281	5.17194	5.18701	5.24436	5.29194	5.25937	5.28093	5.26435	5.30997	5.3054	5.29589	5.28855	5.15247	5.15832	5.15682
	Formononetin	485-72-3	13.7877	C16H12O4	C00858	map00943;map01100;map01110	Isoflavonoid biosynthesis;Metabolic pathways;Biosynthesis of secondary metabolites	HMDB0005808;LMPK12050037	Phenylpropanoids and polyketides	Isoflavonoids	O-methylated isoflavonoids	0.000871429	3.25955	3.28079	3.31282	3.58136	3.68333	3.68858	3.77143	3.8624	3.8355	4.30695	4.31614	4.3396	4.59571	4.55686	4.56442	4.59122	4.54834	4.58388	4.76773	4.78207	4.79347	4.73087	4.77234	4.7428	4.62743	4.63442	4.63441
	Quercetin 3-(6''-malonyl-glucoside)	96862-01-0	12.5012	C24H22O15	C12638	map00944	Flavone and flavonol biosynthesis	HMDB0037368	Phenylpropanoids and polyketides	Flavonoids	Flavonoid glycosides	0.00162149	4.82297	4.83957	4.86099	4.67016	4.75894	4.74985	4.52096	4.69306	4.71405	4.56331	4.53691	4.55769	4.31636	4.30998	4.32436	4.24174	4.19901	4.11716	4.13553	4.1185	4.06167	4.02783	3.93706	3.89845	4.39799	4.38567	4.38565
	Pinobanksin 5-[galactosyl-(1->4)-glucoside]	91925-95-0	11.612	C27H32O15	C09826	map00941	Flavonoid biosynthesis	HMDB0037506	Phenylpropanoids and polyketides	Flavonoids	Flavonoid glycosides	0.00281031	4.00271	3.93834	3.9908	4.92805	4.92814	4.91468	4.91352	4.91526	4.91509	4.84365	4.83587	4.86636	4.40524	4.45662	4.43937	4.27341	4.23505	4.2245	3.98183	4.02669	4.00891	3.66914	3.64219	3.69082	4.58343	4.56109	4.56129
	Multiflorin A	-	7.2044	C29H32O16	-	-	-	HMDB0303598	Phenylpropanoids and polyketides	Flavonoids	Flavonoid glycosides	0.000855364	2.06962	2.05939	2.24155	4.85991	4.89025	4.85634	5.05383	5.03139	5.05338	4.70143	4.72725	4.65203	3.83088	3.88307	3.86886	3.18359	3.02116	3.13936	2.38696	2.53878	2.11421	2.12105	2.12063	2.63597	4.36468	4.35728	4.36183
	Isorhamnetin 3-gentiobioside	-	6.2126	C28H32O17	-	-	-	HMDB0244790	Phenylpropanoids and polyketides	Flavonoids	Flavonoid glycosides	0.00176076	1.94878	0.000235367	0.000236929	4.9867	4.97314	4.95111	5.24872	5.26596	5.23323	5.24252	5.24616	5.18986	4.98289	4.96676	4.93831	4.59774	4.57081	4.57292	3.95381	3.90637	3.91282	3.28736	3.20419	3.2647	4.84097	4.8264	4.82609
	4'-O-Methyl-(-)-epicatechin-7-O-sulphate	-	5.9497	C16H16O7S	-	-	-	HMDB0029184	Phenylpropanoids and polyketides	Flavonoids	O-methylated flavonoids	0.00223833	6.49017	6.47001	6.43258	6.33305	6.26219	6.33584	6.24101	6.25978	6.2519	6.12272	6.1283	6.08689	6.07461	6.06462	6.06518	5.97433	5.98713	5.93326	5.54752	5.57005	5.53517	4.82455	4.84366	4.83888	6.13722	6.15298	6.1256
	Padmatin	-	4.8089	C16H14O7	-	-	-	-	-	-	-	0.00076938	3.74382	3.7768	3.78358	4.14228	4.14546	4.14215	4.24842	4.2774	4.258	4.66897	4.63615	4.65902	4.85562	4.86478	4.85913	4.83808	4.82694	4.82416	4.55918	4.54099	4.5486	4.32497	4.34681	4.33391	4.60352	4.60962	4.60971
	Dihydronaringenin-O-sulphate	-	4.2261	C15H14O8S	-	-	-	HMDB0059996	Phenylpropanoids and polyketides	Linear 1,3-diarylpropanoids	Chalcones and dihydrochalcones	0.001455	4.76774	4.77832	4.75213	4.73862	4.7211	4.85015	4.42016	4.38085	4.50922	2.94783	3.10182	2.93897	3.16067	3.11088	3.05724	3.25324	3.19303	3.22057	3.04418	2.97458	2.9963	2.94012	2.98999	3.01271	4.20372	4.20322	4.21407
Terpenoids	Farnesol	4602-84-0	3.2182	C15H26O	C01493;C06081	map00510;map01100;map01110;map00900	N-Glycan biosynthesis;Metabolic pathways;Biosynthesis of secondary metabolites;Terpenoid backbone biosynthesis	HMDB0004305;HMDB0243636	Lipids and lipid-like molecules	Prenol lipids	Sesquiterpenoids	0.000995399	5.0113	5.03909	5.03307	5.14914	5.13431	5.13445	4.40649	4.42691	4.41719	3.6014	3.63042	3.53522	3.56562	3.56588	3.57955	3.65971	3.72904	3.64255	3.63478	3.62471	3.64003	3.68371	3.6492	3.67454	4.37383	4.36513	4.36926
	Ajugol	-	3.2833	C15H24O9	-	-	-	HMDB0248074	Lipids and lipid-like molecules	Prenol lipids	Terpene glycosides	0.000415083	5.47635	5.44953	5.47516	5.33017	5.35656	5.3966	5.31005	5.29757	5.24854	4.84946	4.84155	4.79946	4.33822	4.26347	4.33056	4.2577	4.32961	4.33829	4.2354	4.24314	4.19402	4.16249	4.15077	4.16306	4.93587	4.93184	4.93322
	Teucrein	-	4.0637	C14H20O5	-	-	-	-	-	-	-	0.000678091	2.52925	1.88918	2.05522	4.3437	4.35756	4.3336	4.57968	4.58709	4.56582	4.85263	4.86054	4.85491	4.83448	4.79654	4.80143	4.78648	4.7972	4.82026	4.78758	4.79242	4.80822	4.77761	4.82563	4.79848	4.74391	4.73761	4.74185
	Nepetaside	114076-56-1	4.5699	C16H26O8	-	-	-	HMDB0038149	Lipids and lipid-like molecules	Prenol lipids	Terpene glycosides	0.0042423	4.48987	4.44185	4.46619	4.43594	4.4577	4.45736	4.36849	4.3468	4.36886	4.42782	4.45177	4.37608	4.34533	4.32322	4.35122	4.29031	4.36401	4.32962	4.52255	4.51999	4.50331	4.27655	4.27125	4.25751	4.4077	4.40815	4.37562
	4'-Hydroxy-5,5'-diisopropyl-2,2'-dimethyl-3,4-biphenylquinone	120866-13-9	5.5603	C20H24O3	-	-	-	HMDB0040761	Lipids and lipid-like molecules	Prenol lipids	Monoterpenoids	0.000679959	4.0863	3.93757	3.98681	5.24364	5.22168	5.22218	5.54577	5.52768	5.52027	5.63967	5.6702	5.66946	5.53332	5.60408	5.54583	5.53467	5.51697	5.47709	5.31159	5.31507	5.31623	5.20142	5.15122	5.19117	5.57468	5.56712	5.57124
	Prexanthoperol	119817-27-5	6.0135	C20H26O3	-	-	-	HMDB0034712	Lipids and lipid-like molecules	Prenol lipids	Diterpenoids	0.000127231	3.2734	3.0394	3.0336	4.48095	4.48025	4.54164	4.98352	4.98387	5.02808	5.42625	5.43677	5.43614	5.36396	5.38284	5.34386	5.35964	5.2982	5.23192	5.07324	5.09208	5.08937	4.95078	4.94884	4.9359	5.24036	5.23943	5.24073
	Pristimerin	1258-84-0	6.7878	C30H40O4	C08633	-	-	HMDB0256776	Lipids and lipid-like molecules	Prenol lipids	Triterpenoids	0.00187679	3.56109	3.57924	3.58549	3.69574	3.6267	3.59156	4.13962	4.09339	3.95483	4.21937	4.27542	4.32207	3.98204	4.05456	4.07591	4.41143	4.42699	4.40649	4.74436	4.65803	4.73493	5.0456	5.01435	5.01737	4.44674	4.46293	4.45121
	(+)-cis-abscisic aldehyde	-	7.3908	C15H20O3	C13455	map01100;map00906;map01110	Metabolic pathways;Carotenoid biosynthesis;Biosynthesis of secondary metabolites	HMDB0303940	Lipids and lipid-like molecules	Prenol lipids	Sesquiterpenoids	0.00221365	2.36864	1.50229	1.50776	2.55479	2.94312	2.91315	4.00621	3.93244	3.97963	4.60165	4.62172	4.6084	4.75702	4.69449	4.70295	4.67714	4.66682	4.69175	4.46427	4.56759	4.49193	4.5095	4.44899	4.44759	4.27373	4.26236	4.28114
	Armillyl everninate	102092-44-4	7.5551	C24H32O6	-	-	-	HMDB0035849	Lipids and lipid-like molecules	Prenol lipids	Sesquiterpenoids	0.000757821	4.01004	3.86393	3.93098	5.03531	5.04307	5.0327	5.43149	5.39895	5.38642	5.69205	5.7129	5.6779	5.69338	5.66473	5.68998	5.60496	5.58189	5.53505	5.51705	5.55068	5.51755	5.4084	5.46253	5.48753	5.49705	5.50117	5.50539
	Cinncassiol D3	80178-41-2	7.9051	C20H32O6	C17655	-	-	HMDB0036854	Lipids and lipid-like molecules	Prenol lipids	Sesquiterpenoids	0.00092164	3.46777	3.43389	3.50524	4.81706	4.79359	4.82685	5.01749	5.03029	4.99881	5.21329	5.23214	5.22247	5.1737	5.15763	5.17495	5.0857	5.04677	5.02523	4.94942	4.8993	4.93541	4.86708	4.92457	4.8895	5.24109	5.24655	5.25073
	14-Nordehydrocalohastine	-	7.9911	C15H14O2	-	-	-	-	-	-	-	0.00228221	3.41768	3.43583	3.44208	3.44076	3.58109	3.49446	4.16302	4.1363	4.14644	4.52357	4.56725	4.54181	4.53074	4.57706	4.54008	4.52545	4.52598	4.59451	4.47859	4.44839	4.4721	4.37591	4.39272	4.40689	4.39816	4.3833	4.40239
	Yucalexin P15	119626-52-7	8.3997	C20H26O4	-	-	-	HMDB0036753	Lipids and lipid-like molecules	Prenol lipids	Diterpenoids	0.00194075	3.70716	3.45175	3.48767	5.30039	5.28462	5.29007	5.79531	5.80388	5.79492	6.21345	6.18639	6.19633	6.1759	6.16426	6.1672	6.07948	6.09099	6.10076	6.03395	6.05507	6.00167	5.93433	5.93509	5.93541	6.08934	6.06715	6.07131
	Furanogermenone	81678-18-4	8.727	C15H20O2	C17488	-	-	HMDB0036766	Lipids and lipid-like molecules	Prenol lipids	Sesquiterpenoids	0.000991091	3.32508	3.00576	3.24687	4.54564	4.55015	4.55911	5.28059	5.29798	5.299	5.91337	5.93515	5.89663	5.993	6.02	5.9465	5.99622	5.93973	5.90552	6.04533	5.99281	5.99511	5.93279	5.95099	5.94872	5.66147	5.65034	5.65473
	Gibberellin A125	328058-47-5	8.7688	C20H26O7	-	-	-	HMDB0036945	Lipids and lipid-like molecules	Prenol lipids	Diterpenoids	0.00209494	5.8744	5.96264	5.803	5.99952	6.05671	5.97438	5.98723	5.93476	5.99565	5.85574	5.89572	5.86004	5.92924	5.97706	5.8731	5.87942	5.93021	5.94832	6.12563	6.10372	6.15515	5.94927	5.92928	5.92441	6.01485	5.99072	5.99666
	Karakoline	39089-30-0	9.4069	C22H35NO4	C08693	-	-	-	-	-	-	1.1197e-05	3.72843	3.68265	3.76303	4.28612	4.27875	4.28415	4.29656	4.33851	4.34716	4.75436	4.75973	4.72791	4.83445	4.81783	4.79476	5.04734	5.00732	4.91238	5.37521	5.35765	5.37902	5.51924	5.52528	5.49539	5.09038	5.09043	5.09049
	Gibberellin A55	55035-85-3	9.4495	C19H24O7	-	-	-	HMDB0033420	Lipids and lipid-like molecules	Prenol lipids	Diterpenoids	0.00227556	3.43061	3.44765	3.36466	3.33616	3.33235	3.32654	3.63922	3.62715	3.62851	4.47143	4.50643	4.4679	4.61643	4.62283	4.62117	4.5948	4.5939	4.52019	4.68503	4.70603	4.66506	4.64398	4.6172	4.61937	4.41955	4.40466	4.4238
	Gibberellin A8	7044-72-6	10.9038	C19H24O7	C03579	map00904	Diterpenoid biosynthesis	HMDB0303450	Lipids and lipid-like molecules	Prenol lipids	Diterpenoids	0.000816176	4.61815	4.58565	4.61429	5.36202	5.35043	5.37815	5.69643	5.71031	5.68527	5.8167	5.83836	5.81654	6.00275	5.99026	5.98532	4.81856	4.81304	4.81607	5.51886	5.5369	5.51909	5.30943	5.32277	5.31007	5.63666	5.62747	5.63185
	13-Apo-beta-carotenone	-	11.319	C18H26O	C20696	-	-	-	-	-	-	0.00342111	3.93968	3.85589	3.85809	4.59558	4.65498	4.66641	4.50953	4.46195	4.50927	4.39446	4.41387	4.42782	4.43297	4.36815	4.43249	4.45814	4.4192	4.42285	4.40972	4.46208	4.47385	4.44623	4.45475	4.45419	4.50957	4.48115	4.48524
	Gibberellin A87	160338-16-9	12.6028	C19H22O7	-	-	-	HMDB0039239	Lipids and lipid-like molecules	Prenol lipids	Diterpenoids	0.00379774	5.65464	5.69938	5.70762	5.41306	5.40422	5.39833	5.23651	5.26872	5.29181	4.45584	4.54704	4.53901	4.28879	4.33465	4.19432	4.19709	4.12194	4.13608	4.22101	4.12209	4.1976	3.58088	3.77598	3.60443	5.00458	4.97412	5.00894
	2-Hydroxy-p-mentha-1,8-dien-6-one	51200-86-3	12.7024	C10H14O2	-	-	-	HMDB0037012	Lipids and lipid-like molecules	Prenol lipids	Monoterpenoids	0.000605572	2.96979	3.39475	3.20962	4.4343	4.46986	4.49402	4.84315	4.89056	4.91631	5.24944	5.24335	5.23193	5.28878	5.25831	5.24484	5.17792	5.16102	5.11272	5.08086	5.07119	5.0468	4.97358	4.99012	4.95772	5.07722	5.07125	5.07547
	Dinortrixagone	-	12.7024	C18H28O	-	-	-	-	-	-	-	0.0021883	4.43394	4.36534	4.39764	5.08448	5.07605	5.07548	4.93145	4.93615	4.97252	3.94835	3.96084	3.80917	3.82361	3.8028	3.78384	3.57022	3.56227	3.57997	3.43505	3.43387	3.55943	3.52702	3.55724	3.57462	4.44427	4.42565	4.43023
	(1alpha,4beta,5beta)-4-Hydroxy-7(11),10(14)-guaiadien-8-one	-	12.9454	C15H22O2	-	-	-	HMDB0036449	Lipids and lipid-like molecules	Prenol lipids	Sesquiterpenoids	0.00263778	2.34737	2.36544	2.37166	2.37035	2.37587	2.37771	3.72485	3.45041	3.59409	4.52429	4.60997	4.58492	4.78211	4.83669	4.77343	4.88611	4.88667	4.83568	4.89733	4.90279	4.95376	4.95217	4.97977	4.96256	4.40643	4.42422	4.42837
	Gibberellin A3	1977/6/5;77-06-5	12.9869	C19H22O6	C01699	map00904;map01110	Diterpenoid biosynthesis;Biosynthesis of secondary metabolites	HMDB0003559	Lipids and lipid-like molecules	Prenol lipids	Diterpenoids	0.00203229	5.94001	5.91187	5.93014	5.63517	5.66665	5.61628	5.41993	5.36591	5.43094	4.93811	4.97696	4.9912	4.87196	4.83413	4.8436	4.81618	4.81036	4.77678	4.80726	4.82123	4.83362	4.53393	4.66207	4.57217	5.25461	5.25488	5.27327
	Montanol	71117-50-5	13.1291	C21H36O4	C09137	-	-	-	-	-	-	0.00242536	5.52753	5.51769	5.50549	6.24692	6.21761	6.25308	6.07137	6.07108	6.07153	5.1691	5.15835	5.1524	5.0372	5.02249	5.08851	4.92315	4.89658	4.90843	4.70868	4.69694	4.60935	4.60832	4.59449	4.63788	5.58373	5.55868	5.56246
	Furoixiolal	-	13.192	C15H16O2	-	-	-	-	-	-	-	0.00250929	2.68337	2.70149	2.70772	3.03622	3.14372	2.71378	3.56701	3.66412	3.78193	4.18765	4.21392	4.17523	4.36555	4.35295	4.34659	4.48382	4.41118	4.41214	4.72813	4.76317	4.70534	4.79995	4.78361	4.82889	4.35824	4.34516	4.36687
	Farnesyl acetone	-	13.3347	C18H30O	-	-	-	-	-	-	-	0.000712047	4.52308	4.50302	4.50309	5.06294	5.07364	5.0458	4.59786	4.67099	4.64399	3.99549	3.97926	3.95743	3.62892	3.71921	3.7229	3.40961	3.6135	3.55319	3.34037	3.32886	3.51759	3.68703	3.79916	3.68496	4.27992	4.27402	4.27826
	5-Hydroxy-p-mentha-6,8-dien-2-one	56423-48-4	13.374	C10H14O2	-	-	-	HMDB0037011	Lipids and lipid-like molecules	Prenol lipids	Monoterpenoids	0.00301932	2.48938	3.16943	2.51371	3.95052	3.94887	3.94524	4.25223	4.24098	4.34417	4.79379	4.83248	4.79748	4.80121	4.84803	4.8349	4.78097	4.76522	4.74931	4.68475	4.6624	4.66	4.62061	4.59779	4.56974	4.66713	4.64553	4.67196
	Retinoyl b-glucuronide	401-10-5	13.8316	C26H36O8	C11061	-	-	HMDB0003141	Lipids and lipid-like molecules	Prenol lipids	Terpene glycosides	0.00157743	3.92015	2.98075	1.15573	4.89656	4.9256	4.92982	5.59919	5.63302	5.62954	4.91394	4.76195	4.65648	3.63196	3.38693	3.38182	1.15513	2.67714	2.62409	2.0401	2.70885	2.73515	2.873	1.25053	3.24427	4.90838	4.91532	4.92386
	(3b,16a,21b,22a)-12-Oleanene-3,16,21,23,28-pentol-22-angeloyloxy-23-al	200492-42-8	14.0818	C35H54O7	-	-	-	HMDB0032832	Lipids and lipid-like molecules	Prenol lipids	Triterpenoids	0.00112315	5.1662	5.07072	5.05496	5.75588	5.74725	5.75736	6.29788	6.32138	6.31715	6.31812	6.31092	6.29481	6.00918	6.09436	6.09871	6.13451	6.13088	6.11278	6.45358	6.42588	6.4564	6.35054	6.35181	6.35079	6.10383	6.11298	6.11726
	Forskolin	66575-29-9	14.3213	C22H34O7	C09076	-	-	HMDB0252457	Lipids and lipid-like molecules	Prenol lipids	Triterpenoids	0.00209559	5.11279	5.02795	5.02202	5.05633	5.0439	5.03383	5.08637	5.16598	5.12787	5.34723	5.31761	5.31401	5.40721	5.42983	5.42148	5.51898	5.53678	5.51868	5.85334	5.84644	5.87461	5.98585	6.00709	6.00806	5.6468	5.6467	5.66727
	3-O-p-trans-Coumaroylalphitolic acid	67911-62-0	14.4109	C39H54O6	-	-	-	HMDB0036299	Phenylpropanoids and polyketides	Flavonoids	Biflavonoids and polyflavonoids	0.00431196	2.57316	2.6904	2.32362	2.3223	2.32782	2.89003	2.92411	2.76712	2.99747	5.00716	5.06973	5.04596	5.45006	5.46386	5.52717	5.5056	5.4804	5.45903	5.42618	5.50526	5.46785	5.45449	5.45021	5.49235	4.35545	4.38513	4.39049
	Alisol A	19885-10-0	14.5464	C30H50O5	C17459	-	-	HMDB0248140	Lipids and lipid-like molecules	Prenol lipids	Triterpenoids	0.000642938	5.08415	5.06739	5.11741	5.24489	5.28144	5.27372	4.9771	4.96925	4.92727	4.21814	4.14893	3.99945	4.03146	4.02079	3.9653	3.76583	3.85481	3.63672	3.97516	3.8492	3.77032	4.19066	4.29396	4.27675	4.60088	4.59519	4.59941
	25-Cinnamoyl-vulgaroside	172616-90-9	14.658	C34H46O7	-	-	-	HMDB0041367	Lipids and lipid-like molecules	Prenol lipids	Sesterterpenoids	0.000923386	5.56689	5.55559	5.53954	5.84615	5.7789	5.75599	6.16075	6.11019	6.10252	5.98024	5.99471	6.00215	5.91055	5.90177	5.88436	5.97343	5.94874	5.93669	5.71177	5.70405	5.68359	5.67612	5.73637	5.70457	5.93712	5.93714	5.92764
	Ruscogenin	472-11-7	14.814	C27H42O4	C08909	-	-	HMDB0257364	Lipids and lipid-like molecules	Prenol lipids	Triterpenoids	0.000164185	2.72358	2.77747	2.28408	4.6791	4.65379	4.55258	4.88254	4.88698	4.87193	4.43279	4.43466	4.43724	4.15296	4.10066	4.0424	3.89648	3.75408	3.66935	3.68312	3.62726	3.53693	3.50631	3.30215	3.37329	4.21526	4.2153	4.21408
	2-(5-Methoxy-5-methyltetrahydro-2-furanyl)-6,10-dimethyl-5,9-undecadien-2-ol	-	14.9963	C19H34O3	-	-	-	-	-	-	-	0.013928	4.53431	4.90248	4.47983	4.77564	4.87295	4.98999	5.04866	4.99895	5.24928	5.18717	5.22651	5.10666	5.03494	4.70922	4.9128	4.98195	4.97117	4.93501	4.5983	4.75015	4.64738	4.61014	4.63567	4.71212	4.89473	4.92022	4.7921
	Lepidiumterpenyl ester	255833-57-9	15.1785	C23H42O4	-	-	-	HMDB0036865	Lipids and lipid-like molecules	Prenol lipids	Sesquiterpenoids	0.000893018	4.76215	4.66699	4.65659	5.80574	5.80051	5.81309	5.82592	5.87496	5.84311	5.67475	5.68543	5.66141	5.52521	5.54348	5.50632	5.57381	5.52268	5.54831	5.47313	5.47155	5.45877	5.34136	5.35561	5.33628	5.5402	5.5459	5.55007
	Avenestergenin B2	90578-32-8	15.2705	C37H52O6	-	-	-	HMDB0035266	Lipids and lipid-like molecules	Prenol lipids	Triterpenoids	0.00349627	0.88354	2.18723	1.76258	0.903671	0.908529	0.910147	2.43345	0.914073	0.90335	4.29494	4.24961	4.2181	4.88413	4.88747	4.83422	5.05715	4.96415	4.99473	5.01265	5.0116	5.04519	5.0169	5.05638	5.01109	3.42195	3.44019	3.44461
	Inuline	22413-78-1	14.5236	C32H46N2O8	C08659	-	-	HMDB0248466	Lipids and lipid-like molecules	Prenol lipids	Diterpenoids	0.0059792	3.96932	3.97668	4.02043	4.67054	4.47512	4.61648	4.83579	4.88322	4.78356	4.98016	4.9251	4.89889	5.35215	5.24518	5.34223	5.42484	5.40634	5.39289	5.34562	5.32278	5.31927	5.30921	5.34536	5.32832	4.44473	4.44492	4.49102
	22-Angeloyltheasapogenol A	200492-44-0	14.2125	C35H56O7	-	-	-	HMDB0032831	Lipids and lipid-like molecules	Prenol lipids	Triterpenoids	0.000721164	4.51078	3.99969	3.94607	5.13567	5.14465	5.13249	5.77963	5.79901	5.78905	5.85776	5.85257	5.82803	5.55813	5.62938	5.62159	5.62573	5.66805	5.62453	5.9987	6.03138	6.02383	5.92638	5.93476	5.93064	5.69783	5.69384	5.70206
	Cannabigerol	25654-31-3	13.9344	C21H32O2	C20219	-	-	-	-	-	-	0.000886576	4.1368	4.13132	4.19226	4.90781	4.91886	4.91181	4.95572	4.98027	4.93608	4.46041	4.43212	4.43804	4.41413	4.39215	4.38424	4.27271	4.2536	4.22803	4.07857	4.02553	4.17296	3.79898	3.95482	3.89506	4.49538	4.4992	4.50336
	Annoglabasin C	288627-09-8	13.8937	C23H34O6	-	-	-	HMDB0036263	Lipids and lipid-like molecules	Prenol lipids	Diterpenoids	0.00437854	3.63317	4.07645	3.87079	4.95399	4.90173	4.92986	5.52892	5.50774	5.50484	5.52546	5.51876	5.52154	5.49789	5.49488	5.49772	5.49427	5.5395	5.58856	5.58187	5.57506	5.60535	5.59579	5.63972	5.606	5.64381	5.64955	5.68932
	Scutigeral	65195-50-8	13.3549	C23H32O4	-	-	-	HMDB0030012	Lipids and lipid-like molecules	Prenol lipids	Sesquiterpenoids	0.00957641	3.38504	3.40319	3.45735	3.589	3.41366	3.4155	3.85002	3.41998	3.83707	4.15377	4.22898	4.01737	4.22963	4.38922	4.44117	4.81998	4.71627	4.66857	5.21171	5.14047	5.19067	5.4196	5.35639	5.30198	4.52745	4.60044	4.60601
	Methyl 15-hydroxy-7-labden-17-oate	-	12.9668	C21H36O3	-	-	-	-	-	-	-	0.000669045	5.28586	5.29506	5.32854	6.0162	6.08591	6.0949	6.03938	6.05171	6.09006	5.82674	5.79639	5.77563	5.44351	5.47219	5.46079	5.22896	5.1941	5.20372	4.96441	4.75654	4.64748	4.37593	4.31057	4.32359	5.5939	5.58645	5.59073
	3-Acetoxy-E-gamma-Bisabolene	-	12.906	C17H26O2	-	-	-	-	-	-	-	0.00168594	3.6369	3.49842	3.66616	4.07203	4.00788	4.20611	5.06963	5.13543	5.19009	5.87274	5.87712	5.85417	6.07666	6.09728	6.09717	6.21254	6.27134	6.39528	6.26292	6.29867	6.33213	6.32188	6.39766	6.35474	5.81871	5.83328	5.83742
	Abscisic alcohol	113472-20-1	11.6888	C15H22O3	C13456	map00906	Carotenoid biosynthesis	HMDB0039635	Lipids and lipid-like molecules	Prenol lipids	Sesquiterpenoids	0.0009246	3.00459	2.7733	2.75382	3.71914	3.78994	3.82672	4.29883	4.30145	4.33005	5.2529	5.20365	5.15329	5.32773	5.36096	5.41804	5.49829	5.60438	5.64825	5.76526	5.7467	5.66552	5.64949	5.6896	5.67623	5.23948	5.22981	5.23425
	Cryptotanshinone	35825-57-1	11.4697	C19H20O3	-	-	-	HMDB0035220	Lipids and lipid-like molecules	Prenol lipids	Diterpenoids	0.00094064	3.80777	3.41377	3.24999	5.07971	5.10323	5.11335	5.49667	5.50054	5.4934	5.80501	5.79185	5.78068	5.87382	5.86623	5.89025	5.86458	5.89918	5.92875	5.82698	5.84991	5.83109	5.83831	5.83471	5.84933	5.68352	5.67292	5.67703
	Myrrhone	-	11.1412	C15H16O2	-	-	-	-	-	-	-	0.00198754	3.39771	3.33246	3.40794	4.32656	4.3548	4.37816	4.69337	4.68245	4.6788	4.91419	4.92849	4.91011	4.94266	4.92938	4.92712	4.92955	4.9458	4.9701	4.96881	4.96748	4.98882	4.95309	4.93835	4.94587	4.90111	4.88294	4.88604
	Gibberellin A44	36434-15-8	10.9038	C20H26O5	C12308	-	-	HMDB0036901;LMPR0104170030	Lipids and lipid-like molecules	Prenol lipids	Diterpenoids	0.00248209	2.88147	2.8996	2.90584	2.90452	3.10864	3.13712	3.78766	3.77603	3.77395	4.37149	4.33119	4.37968	4.67508	4.66161	4.68198	4.79219	4.85293	4.90422	4.77403	4.80718	4.78381	4.92765	4.9307	4.92332	4.33041	4.31427	4.33461
	4-Hydroxy-3-methoxy-2,10-bisaboladien-9-one	-	10.5427	C16H26O3	-	-	-	HMDB0033917	Lipids and lipid-like molecules	Prenol lipids	Sesquiterpenoids	0.000188691	3.76457	3.78273	3.78897	3.88208	3.92069	3.79504	4.25379	4.29624	4.31647	4.68784	4.62485	4.6338	4.70713	4.66977	4.67568	4.62821	4.6547	4.59726	4.65674	4.59903	4.65645	4.60407	4.65886	4.60701	4.50341	4.5024	4.50408
	6-Angeloylfuranofukinol	-	9.363	C20H28O4	-	-	-	HMDB0036146	Lipids and lipid-like molecules	Prenol lipids	Sesquiterpenoids	0.000709002	3.28644	3.05015	2.94913	4.5913	4.59502	4.58805	5.05669	5.0922	5.05208	5.80431	5.8245	5.75994	5.77156	5.76552	5.7576	5.64442	5.65704	5.62375	5.59947	5.60541	5.54742	5.45076	5.43856	5.4347	5.67399	5.66595	5.67006
	20-hydroxy-prefusarin	-	8.6403	C22H29NO4	-	-	-	-	-	-	-	0.000872223	2.92836	2.84692	2.91066	3.76328	3.71419	3.72824	4.03988	4.09325	4.05127	4.58553	4.57934	4.59364	4.60494	4.61074	4.58528	4.61142	4.52445	4.52656	4.63793	4.63163	4.61005	4.66528	4.66762	4.59558	4.72337	4.71533	4.71783
	Sugeonol	19419-58-0	7.9911	C15H22O2	C17504	-	-	HMDB0041036	Lipids and lipid-like molecules	Prenol lipids	Sesquiterpenoids	0.000601872	3.99987	3.9507	3.90588	4.5168	4.474	4.46906	5.03237	5.04191	5.01662	5.79986	5.84683	5.80598	5.88294	5.90433	5.87395	5.90014	5.83762	5.81027	5.91579	5.87254	5.90955	5.86171	5.85883	5.87837	5.54777	5.54118	5.54541
	Prostratin	60857-08-1	7.262	C22H30O6	C20197	-	-	HMDB0256861	Lipids and lipid-like molecules	Prenol lipids	Diterpenoids	0.000969315	3.72534	3.67671	3.74271	4.73809	4.77442	4.76869	4.97958	5.0117	4.98266	5.24517	5.23635	5.28579	5.2465	5.23748	5.25001	5.15063	5.15261	5.1112	5.06038	5.12008	5.08023	4.92746	4.99715	4.96679	5.30282	5.30886	5.31305
	Melleolide E	117258-73-8	6.9844	C23H30O7	-	-	-	HMDB0038785	Lipids and lipid-like molecules	Prenol lipids	Sesquiterpenoids	0.000889285	2.34963	2.3677	2.37392	4.11221	4.04681	4.08472	4.49693	4.5665	4.40766	4.91709	4.98232	4.97419	4.84355	4.78698	4.88246	4.81563	4.81446	4.76631	4.92898	4.92636	4.87593	4.82715	4.87271	4.77393	4.76226	4.77074	4.76651
	Melleolide	82869-08-7	6.8319	C23H28O6	-	-	-	HMDB0035689	Lipids and lipid-like molecules	Prenol lipids	Sesquiterpenoids	0.00272792	3.59307	3.53885	3.55564	4.47751	4.42205	4.42545	4.76846	4.79041	4.65115	5.06489	5.10137	5.09257	5.02512	5.01554	5.0462	4.98369	4.90018	4.84778	4.78334	4.77452	4.7679	4.70677	4.75641	4.72958	5.04002	5.04028	5.01637
	Lippioside I	220271-93-2	6.2707	C25H30O13	-	-	-	HMDB0034265	Lipids and lipid-like molecules	Prenol lipids	Terpene glycosides	0.00102574	5.46414	5.43761	5.4165	4.95428	4.95843	4.96987	4.76014	4.80479	4.75759	0.278079	0.279345	0.275393	0.27088	0.265203	0.26844	0.26846	0.268681	0.271739	0.274251	0.27625	0.273129	0.269251	0.272127	0.271578	4.52214	4.52722	4.53141
	(1S,2R,4R,8S)-p-Menthane-2,8,9-triol 2-glucoside	378254-07-0	5.8652	C16H30O8	-	-	-	HMDB0039977	Lipids and lipid-like molecules	Prenol lipids	Terpene glycosides	0.000748561	2.18463	2.2091	1.82889	3.83221	3.93659	3.96344	4.86121	4.86037	4.89615	5.21317	5.23858	5.27489	5.26157	5.28962	5.26477	5.3447	5.33256	5.35061	4.87737	4.83375	4.88586	4.78457	4.70749	4.72542	4.96405	4.97062	4.97036
	Monotropein	5945-50-6	4.5259	C16H22O11	C09788	-	-	HMDB0035608	Lipids and lipid-like molecules	Prenol lipids	Terpene glycosides	0.00629874	3.82279	3.68429	3.74295	4.60095	4.62965	4.62444	5.11225	5.05991	5.11757	5.07393	5.12635	5.0723	5.08853	5.06466	5.1189	4.93766	4.90435	4.96741	4.99156	4.99612	4.97677	4.95548	4.93277	4.78796	4.92884	4.92905	4.87537
	Verbenalin	548-37-8	3.7382	C17H24O10	C09802	-	-	HMDB0301853	Lipids and lipid-like molecules	Prenol lipids	Terpene glycosides	0.000981943	5.93265	5.89495	5.92841	5.722	5.72572	5.72798	5.63355	5.65262	5.59318	5.75879	5.7953	5.78454	5.80371	5.80054	5.74172	5.84311	5.87396	5.90298	5.80537	5.81759	5.78769	5.5623	5.55963	5.56662	5.81481	5.80353	5.80769
	Levomenol	23089-26-1	3.4773	C15H26O	C09621	map01100	Metabolic pathways	HMDB0036197	Lipids and lipid-like molecules	Prenol lipids	Sesquiterpenoids	0.00122244	5.37762	5.39177	5.40261	5.41947	5.46258	5.48052	4.78377	4.80258	4.75646	3.84894	3.86644	3.86626	3.89725	3.87078	3.86043	3.97795	3.97963	3.99501	4.03494	4.03428	3.97281	4.0936	4.05381	4.09803	4.79669	4.78512	4.78936
	Hirsutic acid C	3650-17-7	3.0045	C15H20O4	C09683	-	-	-	-	-	-	0.00158827	4.79583	4.81209	4.79542	4.8287	4.83315	4.83653	4.74857	4.77835	4.73843	4.39911	4.4198	4.39446	4.04508	4.09395	4.09564	4.06389	4.01607	4.06035	3.62489	3.66856	3.59473	3.6546	3.62835	3.75251	4.44752	4.43383	4.44364
	Alpha-Campholonic acid	-	4.2486	C10H16O3	-	-	-	HMDB0301822	Lipids and lipid-like molecules	Prenol lipids	Monoterpenoids	0.000788077	3.10328	3.16908	3.06521	4.06539	4.04304	4.10028	3.95193	3.92844	3.99879	3.61443	3.63727	3.65239	3.91159	3.93764	3.9554	3.60471	3.58249	3.61735	3.61652	3.63926	3.60311	3.66723	3.67773	3.65383	3.76864	3.77068	3.77449
	Nepetariaside	110344-61-1	4.6968	C16H28O8	-	-	-	HMDB0039014	Lipids and lipid-like molecules	Prenol lipids	Terpene glycosides	0.000289984	5.00557	5.01592	4.97684	5.04731	4.93372	5.00719	4.72616	4.75305	4.74468	4.04599	4.0174	3.93691	3.42584	3.20529	3.44021	3.28494	3.28044	3.36837	2.27054	2.14994	2.49715	2.30173	2.52713	1.82244	4.42787	4.43003	4.43015
	4,5-Dihydrovomifoliol	142173-08-8	6.2571	C13H22O3	-	-	-	HMDB0040615	Lipids and lipid-like molecules	Prenol lipids	Sesquiterpenoids	0.00169377	3.18785	3.18749	3.06958	4.26314	4.28669	4.23893	4.38367	4.41585	4.38145	4.47739	4.47951	4.45308	4.5228	4.51231	4.47362	4.51939	4.53759	4.52445	4.53685	4.52563	4.54348	4.58228	4.57494	4.55475	4.41047	4.42333	4.42354
	Juvenile hormone III acid	-	9.2387	C15H24O3	C16504	-	-	-	-	-	-	0.000995768	1.95877	1.96879	1.97164	3.94741	3.9821	3.94866	4.24646	4.25057	4.24873	4.60735	4.60958	4.62872	4.65452	4.65794	4.60242	4.63938	4.64198	4.64766	4.6902	4.68466	4.68911	4.71777	4.7029	4.68814	4.51701	4.52482	4.52481
	Gibberellin A76	128712-78-7	9.4656	C19H24O7	-	-	-	HMDB0036898	Lipids and lipid-like molecules	Prenol lipids	Diterpenoids	0.00186639	3.39942	3.25396	3.38478	3.40792	3.43372	3.44626	3.74499	3.75625	3.74755	4.56978	4.5296	4.55278	4.68224	4.71723	4.67159	4.71312	4.71274	4.72794	4.8277	4.79694	4.82034	4.75031	4.77351	4.75504	4.52542	4.5251	4.5399
	4-Hydroxy-3-polyprenylbenzoate	-	9.8475	C17H22O3	C05848;C18131	map01100;map00130;map01110;map01240	Metabolic pathways;Ubiquinone and other terpenoid-quinone biosynthesis;Biosynthesis of secondary metabolites;Biosynthesis of cofactors	HMDB0060388	Lipids and lipid-like molecules	Prenol lipids	Monoterpenoids	0.00100076	3.6599	3.30926	3.18449	4.18481	4.2106	4.21884	4.67961	4.69222	4.69125	5.0947	5.07745	5.11239	5.18311	5.21516	5.19582	5.21994	5.26296	5.27636	5.25808	5.26358	5.28047	5.27146	5.26811	5.27113	5.02327	5.02847	5.03334
	(3beta,6beta)-Furanoeremophilane-3,6-diol 6-acetate	34335-95-0	11.4309	C17H24O4	-	-	-	HMDB0034930	Lipids and lipid-like molecules	Prenol lipids	Sesquiterpenoids	0.00807812	2.37809	2.38818	2.39105	2.39373	2.38104	2.37989	2.38601	2.79071	2.76289	4.26481	4.23189	4.27101	4.55449	4.55462	4.59431	4.73194	4.80279	4.82556	4.74942	4.7711	4.76019	4.79057	4.78209	4.82299	3.92958	3.98527	3.98489
	Tanacetol B	86787-28-2	11.7705	C17H28O4	-	-	-	HMDB0035075	Lipids and lipid-like molecules	Prenol lipids	Sesquiterpenoids	0.00592877	2.42147	1.60143	1.59427	1.5969	1.58448	1.58335	3.41487	3.40218	3.43457	4.34692	4.31735	4.36533	4.491	4.54645	4.54136	4.65544	4.75111	4.80269	4.78035	4.78043	4.78101	4.80977	4.80454	4.79438	4.29262	4.29332	4.3372
	Zerumbone	471-05-6	12.2575	C15H22O	C20262	-	-	HMDB0036667	Lipids and lipid-like molecules	Prenol lipids	Sesquiterpenoids	0.0073912	3.36226	2.71171	2.65517	2.84903	2.78146	2.75995	3.95946	3.91878	3.95011	4.77543	4.78343	4.75067	4.92132	4.93749	4.95592	5.05225	5.12631	5.15565	5.15617	5.18556	5.15458	5.18933	5.17376	5.19397	4.71077	4.71143	4.77167
	Dehydrovomifoliol	15764-81-5	12.7636	C13H18O3	C02533;C04223	-	-	HMDB0036819	Lipids and lipid-like molecules	Prenol lipids	Sesquiterpenoids	0.00246636	2.16681	2.29101	2.04002	1.66544	1.67148	1.88352	2.23659	2.01284	1.66704	2.55003	2.70773	2.59768	4.33514	4.33674	4.32561	2.73864	2.78974	2.62663	3.02619	2.85814	2.8844	3.29774	3.2287	3.29285	3.54301	3.55783	3.55853
	Ingenol	30220-46-3	13.1739	C20H28O5	C09112	-	-	HMDB0253484	Lipids and lipid-like molecules	Prenol lipids	Diterpenoids	0.00217244	2.87246	2.42723	2.68318	4.09844	4.01298	4.08552	4.44094	4.48799	4.47519	4.76026	4.70889	4.72095	4.84509	4.80221	4.8435	4.86866	4.88909	4.87598	4.93372	4.94374	4.97124	4.94735	4.94821	4.96542	4.62194	4.62294	4.63984
	Cannabidivarin	24274-48-4	13.4157	C19H26O2	C20217	-	-	HMDB0249588	Lipids and lipid-like molecules	Prenol lipids	Monoterpenoids	0.00174582	2.24299	2.36643	2.18356	3.70188	3.79836	3.86279	4.10199	4.25691	4.2102	4.37919	4.42417	4.31375	4.48278	4.47585	4.5159	4.56883	4.57687	4.53483	4.66049	4.64197	4.66393	4.62284	4.65579	4.67413	4.31847	4.33155	4.33156
	(3b,4b,11b,14b)-11-Ethoxy-3,4-epoxy-14-hydroxy-12-cyathen-15-al 14-xyloside	178120-49-5	13.8537	C27H42O8	-	-	-	HMDB0034617	Lipids and lipid-like molecules	Prenol lipids	Diterpenoids	0.00133959	3.536	3.92175	3.99078	4.04213	3.84474	3.88724	4.01241	4.06069	4.04251	4.93918	4.93695	4.93597	4.95113	4.92094	4.94977	4.90059	4.86014	4.85626	4.88789	4.89614	4.87381	4.79473	4.81618	4.79092	4.82557	4.81452	4.81426
	Concentricol B	-	14.2415	C30H52O7	-	-	-	-	-	-	-	0.00371716	4.63673	4.58596	4.57261	4.9994	4.95997	4.97004	4.6185	4.59442	4.58462	3.02156	3.12926	2.92866	3.63664	3.629	3.5935	2.80249	2.85815	2.67392	3.17819	3.09254	3.06767	2.96227	2.6878	2.38268	4.17987	4.15248	4.15372
	2-O-Protocatechuoylalphitolic acid	182682-95-7	14.506	C37H52O7	-	-	-	HMDB0029779	Lipids and lipid-like molecules	Prenol lipids	Triterpenoids	0.00158492	3.65377	3.44673	3.20124	3.26405	3.38586	3.26292	3.75239	3.75659	3.71529	4.84664	4.84135	4.85785	5.0334	5.03329	4.98097	5.0414	5.05496	5.01582	5.27217	5.23014	5.25469	5.3666	5.34804	5.32119	5.09544	5.08573	5.07944
	Salannin	992-20-1	15.4259	C34H44O9	C08780	-	-	HMDB0257456	Lipids and lipid-like molecules	Prenol lipids	Triterpenoids	0.00115757	5.71711	5.75465	5.76346	5.6864	5.71807	5.67492	5.67552	5.68672	5.63146	5.3035	5.27091	5.34972	5.20573	5.17366	5.13206	5.00052	5.04978	4.99736	4.73167	4.62565	4.69024	4.6086	4.56098	4.59403	5.3798	5.37021	5.36814
	Beta-Elemenone	20303-60-0	13.7219	C15H22O	-	-	-	HMDB0039637	Lipids and lipid-like molecules	Prenol lipids	Sesquiterpenoids	0.000972739	3.73675	3.62939	3.45468	3.63945	3.60762	3.60675	4.19807	4.19485	4.17935	4.97234	4.97499	4.99336	5.06453	5.09126	5.10414	5.12666	5.19643	5.22133	5.26875	5.27173	5.26856	5.29183	5.30197	5.28134	4.95971	4.96802	4.96813
	Platydiol	-	13.3276	C10H18O2	-	-	-	-	-	-	-	0.00495305	2.48823	2.4397	2.44323	2.26004	2.48518	2.49227	3.1969	3.18737	3.20323	3.86264	3.8082	3.82178	3.65993	3.70839	3.72801	3.60993	3.68468	3.78855	3.71091	3.7496	3.77079	3.65585	3.67101	3.68015	4.06662	4.10181	4.10161
	Talaroconvolutin B	-	13.0878	C32H43NO4	-	-	-	-	-	-	-	0.00234289	4.81933	4.73051	4.77881	5.17603	5.15779	5.16317	5.27646	5.25811	5.27212	5.05044	5.05037	5.08745	4.92504	4.9242	4.93418	4.74784	4.68002	4.74983	4.24848	4.24665	4.25747	3.89347	3.93102	3.77617	4.92098	4.90101	4.90112
	Naematolone	92121-62-5	12.9131	C17H22O5	-	-	-	HMDB0035781	Lipids and lipid-like molecules	Prenol lipids	Sesquiterpenoids	0.00107054	4.57654	4.56824	4.5906	4.46737	4.47794	4.4731	4.55172	4.53996	4.55136	5.29647	5.26699	5.29657	5.43134	5.41756	5.42687	5.43321	5.4059	5.43079	5.51917	5.48691	5.4874	5.50876	5.47681	5.50151	5.31347	5.31332	5.32325
	2-Polyprenyl-6-methoxyphenol	-	12.8921	C17H24O2	C17552	map01100;map00130;map01110;map01240	Metabolic pathways;Ubiquinone and other terpenoid-quinone biosynthesis;Biosynthesis of secondary metabolites;Biosynthesis of cofactors	HMDB0060355	Lipids and lipid-like molecules	Prenol lipids	Monoterpenoids	0.000819361	3.76375	3.51721	3.51665	4.00045	4.05808	4.05716	5.00485	4.94972	4.9943	5.79333	5.73513	5.75613	5.91397	5.94042	5.95053	6.00782	6.0416	6.08145	6.11622	6.1363	6.12271	6.15545	6.10734	6.1405	5.74545	5.75354	5.75369
	Cinncassiol C2	73599-14-1	12.8295	C20H28O6	C17642	-	-	HMDB0035168	Lipids and lipid-like molecules	Prenol lipids	Sesquiterpenoids	0.000614322	2.66148	2.13002	2.52551	3.45003	3.5469	3.43277	4.07186	4.03512	4.06115	4.4389	4.39934	4.43083	4.55503	4.51088	4.53626	4.54407	4.51138	4.53997	4.56607	4.58355	4.55641	4.58847	4.58074	4.59531	4.39898	4.3941	4.39855
	Totarol-19-carboxylic acid	-	12.8295	C20H28O3	-	-	-	-	-	-	-	0.000156759	4.274	4.29224	4.31374	5.74776	5.7464	5.75388	5.94913	5.91086	5.92977	6.08095	6.07071	6.05194	6.088	6.06208	6.06986	6.04093	6.02267	6.02691	6.03406	6.04169	6.02258	6.06265	6.04109	6.06895	5.9837	5.9834	5.98515
	Gibberellin A10	-	12.5897	C19H26O5	-	-	-	-	-	-	-	0.00160787	3.05889	2.84356	2.74562	3.32095	3.31862	3.38338	3.72324	3.70498	3.7101	4.15107	4.14776	4.15874	4.24894	4.28189	4.23182	4.33258	4.38874	4.45282	4.63953	4.61485	4.60979	4.78511	4.7872	4.83178	4.36976	4.38168	4.36926
	(3S,4S,6R,7S)-1,10-Bisaboladiene-3,4-diol	129673-87-6	12.5238	C15H26O2	-	-	-	HMDB0031383	Lipids and lipid-like molecules	Prenol lipids	Sesquiterpenoids	0.00156369	1.71254	1.8007	2.35712	2.93171	2.9694	3.03599	4.18166	4.20447	4.26165	5.00247	4.97248	5.00922	5.21205	5.22781	5.23319	5.3439	5.41573	5.501	5.3853	5.41952	5.45282	5.50667	5.51701	5.49387	4.92654	4.93989	4.93992
	8,12-Epoxy-4(15),7,11-eudesmatrien-1-one	220289-78-1	7.0677	C15H18O2	-	-	-	HMDB0033235	Lipids and lipid-like molecules	Prenol lipids	Sesquiterpenoids	0.00327418	2.13229	2.01043	2.03365	3.77545	3.76754	3.77821	4.16333	4.1225	4.13554	4.58876	4.5688	4.51674	4.58417	4.55308	4.55876	4.45925	4.44529	4.44714	4.46739	4.43955	4.445	4.48995	4.45614	4.45048	4.39589	4.39634	4.42109
	6alpha-Carissanol	99957-10-5	6.8861	C15H24O3	-	-	-	HMDB0035309	Lipids and lipid-like molecules	Prenol lipids	Sesquiterpenoids	0.00141633	1.67142	1.68134	1.68415	3.70866	3.71492	3.72203	3.88423	3.8835	3.90752	4.25795	4.25474	4.23692	4.27822	4.27004	4.24812	4.24927	4.25031	4.24877	4.29375	4.30508	4.29189	4.32886	4.30469	4.31256	4.162	4.16248	4.17245
	(1(10)E,4a,5E)-1(10),5-Germacradiene-12-acetoxy-4,11-diol	143305-08-2	5.9497	C17H28O4	-	-	-	HMDB0038798	Lipids and lipid-like molecules	Prenol lipids	Sesquiterpenoids	0.000550642	3.46691	3.43502	3.47213	5.26613	5.25044	5.27142	5.50004	5.51155	5.49642	5.90241	5.91476	5.88764	5.90935	5.90566	5.90245	5.90558	5.93607	5.87962	5.96093	5.97613	5.9756	5.96834	5.96524	5.98412	5.80181	5.8072	5.80748
	Perilloside A	-	5.4623	C16H26O6	-	-	-	HMDB0038706	Lipids and lipid-like molecules	Prenol lipids	Terpene glycosides	0.00171089	3.06454	3.06319	2.9444	4.1713	4.14955	4.1314	4.48175	4.4424	4.375	4.45054	4.50503	4.49618	4.372	4.36416	4.38089	4.2891	4.2878	4.2315	3.92283	3.95194	3.95222	3.74905	3.78586	3.79994	4.46998	4.48314	4.48336
	Jioglutin E	-	4.7189	C11H20O5	-	-	-	-	-	-	-	0.000964437	3.10558	3.07309	3.17888	3.96738	3.8838	3.9092	4.00341	3.99786	3.98838	4.10409	4.04568	4.03802	4.09442	4.07852	4.07462	4.15766	4.10736	4.10202	4.10929	4.12374	4.113	4.13209	4.17374	4.17547	4.03965	4.04637	4.04645
	Methylgrandifloroside	-	3.4746	C26H32O13	-	-	-	-	-	-	-	0.00124511	4.89859	4.85432	4.85666	4.81188	4.72903	4.78877	4.6643	4.67059	4.61435	4.44939	4.43679	4.42591	4.26868	4.27979	4.23321	4.18881	4.21709	4.21654	3.97894	3.96831	3.9322	4.03227	4.03688	4.04834	4.47449	4.46506	4.46465
	Asperulosidic acid	-	2.0764	C18H24O12	-	-	-	HMDB0248668	Lipids and lipid-like molecules	Prenol lipids	Terpene glycosides	0.00235569	5.36199	5.32439	5.35174	5.21378	5.15281	5.19129	4.99296	5.00499	4.96507	4.66005	4.62613	4.67025	4.21357	4.23572	4.21771	3.9463	3.94547	3.82772	3.26174	3.29802	3.09791	2.66491	2.61904	2.76796	4.72525	4.70621	4.70584
	Diosbulbinoside F	66756-58-9	6.1466	C26H34O12	-	-	-	HMDB0036783	Lipids and lipid-like molecules	Prenol lipids	Terpene glycosides	0.00171244	4.77375	4.81177	4.74121	4.92108	4.9008	4.86663	5.00501	5.02033	4.94522	4.63975	4.6959	4.65322	4.76862	4.76688	4.70457	4.47564	4.5522	4.49662	4.07454	4.07013	4.06585	4.26746	4.2788	4.35873	4.68146	4.68103	4.66738
Coumarins and derivatives	Rutarin	20320-81-4	3.8499	C20H24O10	C09309	-	-	HMDB0030884	Phenylpropanoids and polyketides	Coumarins and derivatives	Coumarin glycosides	0.000446751	5.04778	5.1068	5.1007	5.03968	5.1136	5.07762	5.00051	5.01208	4.99407	4.61446	4.64217	4.63252	4.51059	4.49315	4.44271	4.43197	4.47796	4.45414	4.0228	4.04138	4.1373	4.19448	4.18139	4.14696	4.70262	4.70078	4.70497
	7-Methoxy-4-methylcoumarin	-	4.1959	C11H10O3	-	-	-	-	-	-	-	0.00376446	3.66325	3.50972	3.53074	4.49186	4.4221	4.44461	4.09009	4.1426	4.10907	3.78073	3.78168	3.77853	3.8184	3.84363	3.85078	3.63458	3.64141	3.67799	3.59123	3.51104	3.64423	3.66543	3.66688	3.56042	3.96877	3.94122	3.94526
	Scoparone	120-08-1	5.1039	C11H10O4	C09311	map00999	Biosynthesis of various plant secondary metabolites	HMDB0030818	Phenylpropanoids and polyketides	Coumarins and derivatives	Not Available	0.00142884	4.79168	4.79978	4.74617	5.70999	5.70582	5.72955	5.77795	5.68636	5.78236	5.66562	5.73758	5.75339	5.77524	5.80075	5.79968	5.80956	5.78351	5.81607	5.75944	5.80049	5.7886	5.86358	5.82287	5.86097	5.76366	5.74768	5.75231
	4-Methylumbelliferone glucuronide	6160-80-1	5.1932	C16H16O9	C11584	-	-	HMDB0240464	Phenylpropanoids and polyketides	Coumarins and derivatives	Coumarin glycosides	0.000733691	4.80623	4.76172	4.76217	5.08105	5.09449	5.11838	5.06904	5.08045	5.06159	4.76324	4.83279	4.76116	4.7856	4.84176	4.85017	4.60018	4.58454	4.57728	4.29437	4.30472	4.22823	4.24004	4.15328	4.25884	4.74765	4.74073	4.74483
	Auraptenol	1221-43-8	5.2818	C15H16O4	-	-	-	HMDB0030854	Phenylpropanoids and polyketides	Coumarins and derivatives	Not Available	0.00162803	4.72005	4.69238	4.67906	4.5327	4.59637	4.55975	4.66904	4.69443	4.66262	4.55327	4.57398	4.53971	4.50422	4.52617	4.50865	4.77188	4.7432	4.76583	4.58979	4.59934	4.53744	4.61987	4.56851	4.60689	4.64752	4.63731	4.65208
	7-Acetoxy-6-methoxycoumarin	56795-51-8	5.8231	C12H10O5	-	-	-	HMDB0034345	Phenylpropanoids and polyketides	Coumarins and derivatives	Not Available	0.000756463	4.57301	4.52775	4.52204	4.65814	4.70763	4.65825	4.91259	4.90481	4.90829	4.62715	4.66309	4.69211	5.01947	4.92988	5.00363	5.19755	5.20979	5.22319	5.3286	5.28118	5.3628	5.36005	5.37408	5.43879	5.16479	5.15698	5.16107
	Mammea B/BC cyclo E	30390-07-9	6.5715	C21H26O6	-	-	-	HMDB0030649	Phenylpropanoids and polyketides	Coumarins and derivatives	Pyranocoumarins	0.000490135	3.39965	3.36431	3.35422	4.36989	4.28637	4.31939	4.62388	4.59784	4.50258	5.0557	5.0387	5.07237	5.10468	5.11424	5.11397	5.0533	5.04559	5.03813	4.96167	4.93215	4.95094	4.95385	4.93478	4.9478	5.02552	5.0212	5.0254
	Methoxsalen	298-81-7	7.0892	C12H8O4	C01864	map01110;map00999	Biosynthesis of secondary metabolites;Biosynthesis of various plant secondary metabolites	HMDB0014693	Phenylpropanoids and polyketides	Coumarins and derivatives	Furanocoumarins	0.00415111	6.27734	6.31018	6.34847	6.12944	6.1424	6.18655	6.03182	6.12092	6.01414	6.52646	6.5066	6.52575	6.41647	6.4259	6.41858	6.38705	6.42372	6.4363	5.92957	5.96463	5.94667	6.34033	6.37936	6.35267	6.45966	6.42819	6.40656
	Nevskin	61490-17-3	9.4275	C24H32O5	-	-	-	HMDB0030162	Phenylpropanoids and polyketides	Coumarins and derivatives	Not Available	0.000449417	3.60126	3.53259	3.58725	4.10228	4.12092	4.12852	4.13165	4.18157	4.16342	4.44921	4.46119	4.46181	4.51334	4.49247	4.51284	4.76649	4.72312	4.69826	5.08317	5.07569	5.11057	5.18694	5.18082	5.13001	4.72033	4.71873	4.72294
	Citrubuntin	74794-83-5	12.6223	C15H14O3	-	-	-	HMDB0039146	Phenylpropanoids and polyketides	Coumarins and derivatives	Not Available	0.00071204	4.5481	4.40709	4.40842	5.17314	5.18386	5.18667	5.56018	5.56891	5.5956	5.95661	5.95756	5.94439	5.99411	5.99147	5.98792	5.94724	5.94011	5.9371	5.89868	5.89898	5.87772	5.83638	5.82527	5.81978	5.83918	5.83087	5.83523
	Conferone	41743-47-9	14.0595	C24H28O4	-	-	-	HMDB0036621	Phenylpropanoids and polyketides	Coumarins and derivatives	Not Available	0.00260668	3.88978	2.23137	2.74018	4.25181	4.42461	4.41469	4.64879	4.72695	4.69102	4.34964	4.34348	4.27068	4.4958	4.59011	4.61433	4.75732	4.74591	4.74962	5.03159	5.02986	5.08365	5.26376	5.30403	5.27646	4.80824	4.80856	4.83014
	(+)-Rutamarin Alcohol	-	13.9344	C19H22O4	-	-	-	-	-	-	-	0.00102429	4.23054	3.85162	3.84761	4.5791	4.63304	4.5979	5.01995	5.06171	5.03405	5.42688	5.4265	5.4465	5.52173	5.52803	5.49554	5.53339	5.52688	5.5067	5.61797	5.57731	5.62162	5.55729	5.5746	5.56318	5.33061	5.33724	5.34146
	Junosmarin	-	10.0845	C19H22O6	-	-	-	HMDB0033290	Phenylpropanoids and polyketides	Coumarins and derivatives	Pyranocoumarins	0.00748361	4.85766	4.89851	4.91958	4.45291	4.29244	4.38202	3.91175	3.96356	3.87223	3.37918	3.46502	3.2547	3.53891	3.38061	3.43945	3.3935	3.45305	3.44481	3.46694	3.48526	3.52448	3.41605	3.5381	3.41242	4.19507	4.13952	4.14297
	Luvangetin	483-92-1	9.363	C15H14O4	C09273	-	-	-	-	-	-	0.000929225	6.26809	6.25513	6.28281	5.62367	5.58692	5.58948	5.59236	5.61486	5.59853	5.8685	5.91577	5.83392	5.59565	5.61884	5.59005	5.97493	5.97348	5.94409	5.95113	5.94772	5.92286	5.59034	5.57956	5.56843	5.89431	5.88348	5.88751
	Osthole	-	9.0621	C15H16O3	C09280	-	-	HMDB0302150	Phenylpropanoids and polyketides	Coumarins and derivatives	Not Available	0.0020197	3.20546	3.12206	3.11994	3.57672	3.54446	3.51655	4.08219	4.08486	4.10039	5.03718	5.04304	4.98981	5.17646	5.19017	5.18465	5.15176	5.1712	5.1891	4.92293	4.94596	4.96308	4.88721	4.8583	4.87756	4.65116	4.66776	4.66717
	Pectachol	81729-14-8	8.8935	C26H34O6	-	-	-	HMDB0039064	Phenylpropanoids and polyketides	Coumarins and derivatives	Not Available	0.000640665	2.92887	2.81005	3.0223	5.22806	5.23664	5.22809	5.61492	5.62666	5.62201	5.86372	5.87305	5.84897	5.79974	5.81286	5.77461	5.75493	5.71756	5.67068	5.71525	5.7011	5.69494	5.6636	5.64983	5.63508	5.68722	5.69028	5.69448
	(R)-Heraclenol 2'-(3-methyl-2-butenoate)	-	7.4532	C21H22O7	-	-	-	HMDB0039058	Phenylpropanoids and polyketides	Coumarins and derivatives	Furanocoumarins	0.00102505	3.6114	3.52563	3.43133	4.40832	4.44947	4.40544	4.71743	4.67882	4.65214	4.86163	4.8358	4.82093	4.93047	4.86508	4.89427	4.40163	4.38854	4.31351	4.66393	4.63158	4.60596	4.36043	4.3919	4.47066	4.64021	4.63478	4.64426
	Pyranomammea C	30390-05-7	7.369	C22H28O6	-	-	-	HMDB0033688	Phenylpropanoids and polyketides	Coumarins and derivatives	Pyranocoumarins	0.00211576	3.40584	3.33499	3.37028	4.5129	4.57801	4.51712	4.75651	4.69544	4.68787	4.94	4.97694	4.94227	4.95087	4.88165	4.90205	4.81876	4.82069	4.77303	4.7056	4.75198	4.71072	4.66587	4.7324	4.64469	4.97462	4.97461	4.99287
	Pyranomammea B	-	7.0055	C22H28O6	-	-	-	HMDB0039029	Phenylpropanoids and polyketides	Coumarins and derivatives	Pyranocoumarins	0.00128436	3.4167	3.35742	3.29019	4.54441	4.47885	4.48325	4.66892	4.70835	4.61622	4.94854	4.97934	4.98683	4.99065	4.964	5.01545	4.96286	4.91766	4.88762	4.83977	4.8103	4.86733	4.8116	4.84549	4.81406	4.94243	4.95443	4.94481
	Artemidinol	62268-43-3	6.9636	C13H12O3	-	-	-	HMDB0030647	Phenylpropanoids and polyketides	Isocoumarins and derivatives	Not Available	0.00309734	4.06009	4.03243	4.02456	5.11876	5.0846	5.11369	5.28484	5.29554	5.17261	5.35114	5.34657	5.31121	5.26265	5.25401	5.31154	5.31969	5.3048	5.33416	5.26776	5.32717	5.30724	5.27522	5.25271	5.26555	5.30786	5.27709	5.28273
	8H-1,3-Dioxolo[4,5-h][1]benzopyran-8-one	4361-93-7	5.8017	C10H6O4	-	-	-	HMDB0039045	Phenylpropanoids and polyketides	Coumarins and derivatives	Not Available	0.000384953	3.35032	3.43116	3.40653	3.5709	3.57587	3.59947	3.78279	3.79886	3.8191	3.59275	3.5483	3.59126	3.91721	3.80927	3.88388	4.08043	4.08763	4.10009	4.20257	4.17705	4.20806	4.26793	4.25693	4.34048	4.03888	4.03906	4.03628
	4-Methylumbelliferone	90-33-5	3.7833	C10H8O3	C03081	-	-	HMDB0059622	Phenylpropanoids and polyketides	Coumarins and derivatives	Hydroxycoumarins	0.000900198	5.55464	5.50579	5.5216	5.19308	5.18383	5.1529	4.7085	4.74979	4.6778	4.36214	4.36706	4.40235	4.34129	4.33954	4.33904	4.29371	4.27559	4.28926	4.24229	4.26702	4.23144	4.20829	4.21076	4.20075	4.89827	4.88946	4.89365
	4-methylumbelliferone sulfate	25892-63-1	2.1205	C10H8O6S	C11585	-	-	HMDB0240465	Phenylpropanoids and polyketides	Coumarins and derivatives	Not Available	0.000481427	5.88425	5.88371	5.91491	4.99857	4.96819	4.97289	4.47925	4.46582	4.43	3.74718	3.60789	3.73865	3.69209	3.80468	3.69326	3.77884	3.76008	3.58767	3.71169	3.7822	3.78037	3.65607	3.75756	3.78979	4.50076	4.50021	4.49677
	2H-1-Benzopyran-2-one, 7-(sulfooxy)-	-	4.3613	C9H6O6S	-	-	-	HMDB0242135	Phenylpropanoids and polyketides	Coumarins and derivatives	Not Available	0.00163266	3.73868	3.72264	4.06459	4.78457	4.73016	4.78267	4.82184	4.79141	4.6401	3.97375	3.99631	4.02937	4.00279	4.04071	4.0116	3.61151	3.64859	3.58623	3.35645	3.48625	3.49186	3.48782	3.56253	3.54974	4.25778	4.26972	4.26996
	7-Methoxy-5-prenyloxycoumarin	35590-41-1	5.8858	C15H16O4	-	-	-	HMDB0032953	Phenylpropanoids and polyketides	Coumarins and derivatives	Not Available	0.00272541	4.58298	4.54867	4.50949	4.90641	4.84781	4.85666	5.04719	5.05186	5.05388	4.96107	4.9349	4.95285	5.17291	5.17224	5.15262	4.93407	4.95288	4.94403	4.75542	4.77761	4.7648	4.80728	4.78698	4.8156	4.94937	4.97254	4.94892
	7-Hydroxy-3-methoxypereflorin	-	6.1244	C12H12O5	-	-	-	-	-	-	-	0.00117512	4.51114	4.52717	4.54042	5.69761	5.71564	5.69816	5.84117	5.85208	5.79894	5.74964	5.75365	5.72684	5.74385	5.75636	5.72193	5.68548	5.71714	5.69794	5.36685	5.35549	5.38328	5.2428	5.22875	5.24753	5.61412	5.62538	5.62574
	Citrusal	5980-07-04	6.662	C15H16O4	-	-	-	HMDB0030788	Phenylpropanoids and polyketides	Coumarins and derivatives	Not Available	0.000569248	4.2214	4.21637	4.20006	4.88915	4.88756	4.89525	5.12603	5.14882	5.1418	5.22665	5.22943	5.19848	5.2544	5.22739	5.20323	5.17422	5.18426	5.1651	5.10875	5.06565	5.09819	5.03846	5.05319	5.03338	5.08479	5.08979	5.08984
	Sphondin	483-66-9	7.113	C12H8O4	C18081	-	-	HMDB0302839	Phenylpropanoids and polyketides	Coumarins and derivatives	Furanocoumarins	0.00172683	4.26954	4.29967	4.25271	3.95866	3.96385	3.96859	3.90446	3.87479	3.89452	3.99147	3.97958	3.95287	4.0086	4.00324	4.00533	4.19253	4.18063	4.17139	4.49837	4.51104	4.50778	4.63111	4.61815	4.61221	4.24448	4.25718	4.25722
	Aegelinol	21860-31-1	7.2952	C14H14O4	-	-	-	HMDB0033914	Phenylpropanoids and polyketides	Coumarins and derivatives	Pyranocoumarins	0.000270686	4.17864	4.19831	4.19424	5.34077	5.34324	5.33934	5.62288	5.59699	5.6264	5.76573	5.7608	5.75653	5.72027	5.71069	5.69846	5.78845	5.77122	5.78056	5.81609	5.79666	5.80879	5.86403	5.87913	5.86728	5.67931	5.68189	5.68205
	Dihydrosuberenol	81892-79-7	8.9474	C15H18O4	-	-	-	HMDB0030691	Phenylpropanoids and polyketides	Coumarins and derivatives	Not Available	0.00147101	2.49512	2.53648	2.59751	3.61862	3.54743	3.61594	3.90937	3.89712	3.88212	3.96908	4.02005	3.99112	4.00493	3.9896	3.9891	3.97364	3.95398	3.96221	3.8566	3.85672	3.86438	3.75304	3.74636	3.71786	3.85359	3.86328	3.86356
	Gravelliferone	21316-80-3	9.7796	C19H22O3	-	-	-	HMDB0030729	Phenylpropanoids and polyketides	Coumarins and derivatives	Hydroxycoumarins	0.00238967	2.93188	2.92515	3.07151	2.93682	3.07248	2.93093	3.36314	3.37581	3.44445	3.88877	3.83737	3.86714	4.08412	4.12981	4.09182	4.38355	4.3908	4.38151	4.47124	4.48734	4.48161	4.46146	4.47038	4.43935	4.07616	4.093	4.09315
	(R)-Meranzin	-	8.1797	C15H16O4	-	-	-	HMDB0030853	Phenylpropanoids and polyketides	Coumarins and derivatives	Not Available	0.00101991	3.8198	3.82826	3.86287	4.87299	4.87918	4.87048	5.05437	5.04848	5.04314	5.16417	5.18686	5.16491	5.13894	5.14051	5.1527	5.12181	5.11284	5.10439	5.05812	5.0509	5.05747	5.0138	5.00867	5.00889	5.02993	5.03879	5.03887
	(E)-Suberenol	18529-47-0	6.4376	C15H16O4	-	-	-	HMDB0030690	Phenylpropanoids and polyketides	Coumarins and derivatives	Not Available	0.000872446	3.45606	3.45747	3.50176	4.75159	4.75099	4.75095	4.98083	5.01103	4.93903	5.12609	5.11148	5.1136	5.07734	5.06685	5.03098	5.01191	5.03989	4.99054	4.84777	4.8465	4.83485	4.70681	4.67357	4.66284	4.90131	4.90093	4.90852
	Clauslactone N	-	5.4851	C20H22O7	-	-	-	-	-	-	-	0.000288806	3.21953	3.15444	3.10074	4.15543	4.12416	4.14096	4.32751	4.29617	4.22455	4.57122	4.59235	4.56936	4.62171	4.60767	4.63692	4.5977	4.60682	4.59611	4.64215	4.67507	4.67974	4.67097	4.67312	4.6861	4.50068	4.50269	4.50025
	7-Hydroxycoumarin sulfate ester	-	3.3631	C9H6O6S	-	-	-	HMDB0242135	Phenylpropanoids and polyketides	Coumarins and derivatives	Not Available	0.00354504	3.49311	3.40622	3.51834	4.04611	4.02457	4.05695	4.0033	4.04287	3.97894	2.59714	2.55615	2.38172	2.55097	2.56154	2.57806	2.32656	2.35588	2.47029	1.58531	1.53541	1.69949	1.64372	1.54325	1.54115	3.34164	3.32093	3.34115
Alkaloids and derivatives	7-Acetyllycopsamine	-	2.3822	C17H27NO6	C16751	-	-	HMDB0302356	Alkaloids and derivatives	Not Available	Not Available	0.000504168	5.33489	5.40829	5.39878	4.50394	4.53758	4.51291	4.47153	4.43573	4.44329	4.40351	4.38146	4.41697	4.37938	4.359	4.38768	4.34454	4.34309	4.3781	4.4772	4.49483	4.48652	4.58707	4.57103	4.52787	4.45684	4.45765	4.46108
	Cassythicine	5890-28-8	3.5631	C19H19NO4	C09389	-	-	HMDB0033354	Alkaloids and derivatives	Aporphines	Not Available	0.0012575	2.85732	2.98131	3.0712	2.24204	2.66256	2.71827	3.1416	3.16331	3.1731	4.55987	4.57806	4.56305	4.79537	4.79227	4.75063	4.79802	4.76382	4.77555	4.75882	4.78992	4.71414	4.69714	4.7395	4.72854	4.64776	4.63623	4.64043
	Nuciferine	-	7.0475	C19H21NO2	-	-	-	HMDB0243520	Alkaloids and derivatives	Aporphines	Not Available	0.00117075	3.32954	3.01017	3.0308	4.79448	4.76484	4.78927	4.90661	4.91865	4.86274	5.07181	5.0296	5.06383	5.04402	5.03584	5.07531	5.06932	5.07917	5.05687	4.9976	5.02787	5.02907	5.00918	5.03035	5.0112	4.99121	4.98401	4.99558
	Dehydronuciferin	-	9.4495	C19H19NO2	-	-	-	-	-	-	-	0.00151959	2.06432	2.08232	2.08852	3.01286	2.94032	2.81414	3.69363	3.75238	3.72051	4.54796	4.6244	4.64725	4.86634	4.87646	4.83466	4.84894	4.85663	4.69887	4.8581	4.9499	4.99079	5.11883	5.08886	5.0597	4.25817	4.24549	4.24971
	Ajmalicine	483-04-5	11.9833	C21H24N2O3	C09024	map01100;map01110;map00901	Metabolic pathways;Biosynthesis of secondary metabolites;Indole alkaloid biosynthesis	HMDB0248072	Alkaloids and derivatives	Yohimbine alkaloids	Not Available	0.00242918	2.92198	2.94011	2.94635	2.9851	2.95057	2.95242	3.70202	3.80624	3.53953	4.3206	4.35444	4.32302	4.5008	4.49072	4.52356	4.63033	4.6032	4.6013	4.8258	4.86135	4.82813	4.84898	4.88362	4.86069	4.37153	4.3872	4.39186
	Oripavine	467-04-9	12.4823	C18H19NO3	C06175	map00950;map01100;map01110	Isoquinoline alkaloid biosynthesis;Metabolic pathways;Biosynthesis of secondary metabolites	HMDB0030251	Alkaloids and derivatives	Morphinans	Not Available	0.00128734	2.79885	2.81697	2.82321	3.06711	2.82743	2.92909	3.7912	3.90473	3.67272	4.96301	4.84353	4.89957	5.02584	5.04232	5.0721	5.09871	5.17164	5.19096	5.16938	5.13616	5.11412	5.29418	5.25816	5.27367	4.76945	4.7696	4.7589
	Vindoline	2182-14-1	15.4531	C25H32N2O6	C01626	map01100;map01110;map00901	Metabolic pathways;Biosynthesis of secondary metabolites;Indole alkaloid biosynthesis	HMDB0259814	Alkaloids and derivatives	Plumeran-type alkaloids	Not Available	0.00102216	4.57504	4.41491	4.5304	4.9612	4.87727	5.01164	5.18485	5.1812	5.20556	4.88069	4.87645	4.90103	4.62393	4.64296	4.5744	4.44541	4.36744	4.42343	4.12813	4.06399	3.92066	3.74151	3.67565	3.68634	4.79779	4.78803	4.79224
	Galantamine	357-70-0	11.3405	C17H21NO3	C08526	map00950;map01110	Isoquinoline alkaloid biosynthesis;Biosynthesis of secondary metabolites	HMDB0014812	Alkaloids and derivatives	Amaryllidaceae alkaloids	Galanthamine-type amaryllidaceae alkaloids	0.00260245	2.04925	2.06725	2.07344	3.22719	3.27007	3.2628	4.12257	4.11591	4.11374	4.91571	4.83846	4.84629	5.00131	5.02667	5.05799	5.21135	5.22454	5.23224	5.30956	5.32176	5.30787	5.331	5.34857	5.37069	4.8525	4.829	4.83292
	Tetrahydropalmatine	483-14-7	7.3483	C21H25NO4	C02890	map00950;map01110	Isoquinoline alkaloid biosynthesis;Biosynthesis of secondary metabolites	-	-	-	-	0.000402437	3.2973	3.19553	3.21096	4.50037	4.51295	4.48644	4.93849	4.8892	4.89393	5.52576	5.58533	5.54905	5.50916	5.47268	5.46476	5.24377	5.26873	5.19147	5.08009	5.16051	5.10687	4.9995	5.03458	4.9646	5.24534	5.24353	5.24774
	7beta-Hydroxycatuabine I	-	4.5037	C14H20N2O4	-	-	-	-	-	-	-	0.00132526	4.10238	4.03644	4.00383	3.78444	3.75838	3.76367	3.65109	3.65892	3.66905	3.93402	3.92403	3.88913	3.9748	3.93184	3.95948	4.00274	3.90387	4.02119	4.54033	4.5661	4.56001	4.16353	4.14497	4.12158	4.05047	4.05062	4.04125
	Ecgonine	481-37-8	3.9586	C9H15NO3	C10858	map00960	Tropane, piperidine and pyridine alkaloid biosynthesis	HMDB0006548	Alkaloids and derivatives	Tropane alkaloids	Not Available	0.00173407	4.2496	4.33102	4.34953	5.59338	5.52851	5.5076	5.42283	5.43441	5.41039	5.20115	5.2092	5.23094	5.12831	5.10256	5.10739	5.011	4.9402	4.89861	5.0224	5.01921	5.00506	4.91309	4.94532	4.92691	5.08355	5.08348	5.06826
	Arecoline	63-75-2	3.6728	C8H13NO2	C10129	-	-	HMDB0030353	Alkaloids and derivatives	Not Available	Not Available	0.00078039	5.49906	5.48719	5.48068	4.79628	4.80906	4.81231	4.60121	4.62638	4.61102	4.43852	4.47249	4.48646	4.43987	4.43975	4.42182	4.44282	4.44472	4.45362	4.45174	4.47142	4.45645	4.45688	4.48664	4.47013	4.80417	4.80749	4.81165
	Flazine	100041-05-2	3.6282	C17H12N2O4	-	-	-	HMDB0033459	Alkaloids and derivatives	Harmala alkaloids	Not Available	0.00109775	3.7844	3.82584	3.75966	4.23224	4.19144	4.19387	4.71546	4.68634	4.62718	3.98363	3.99507	4.00604	4.11795	4.18175	4.07146	4.13119	4.1357	4.05942	4.06307	4.0247	4.08043	4.02352	4.04877	4.06765	4.20654	4.20596	4.19827
	Mitragynine	4098-40-2;6202-22-8	9.9156	C23H30N2O4	C09226	-	-	HMDB0041933	Benzenoids	Benzene and substituted derivatives	Phenylpropanes	0.0098134	0.0440489	0.0450364	0.0453203	0.0455887	0.0443351	0.0442227	1.9586	0.0439964	0.050355	3.78172	3.72571	3.78451	4.13175	4.14842	4.11504	4.25552	4.26665	4.32318	4.27467	4.24906	4.25398	4.3199	4.34622	4.30719	3.2409	3.24149	3.2966
	(-)-7-Hydroxyspectaline	-	13.9615	C20H39NO3	-	-	-	-	-	-	-	0.000706111	5.12801	5.07559	5.15222	5.17318	5.17372	5.20564	5.29604	5.26937	5.25569	4.78643	4.77464	4.76195	4.59836	4.59751	4.61137	4.78521	4.71748	4.69612	4.61185	4.64437	4.62126	4.80839	4.81961	4.80806	4.93651	4.94246	4.94264
	Codeine	76-57-3	12.6327	C18H21NO3	C06174	map00950;map01100;map01110	Isoquinoline alkaloid biosynthesis;Metabolic pathways;Biosynthesis of secondary metabolites	HMDB0004995	Alkaloids and derivatives	Morphinans	Not Available	0.000380125	3.53526	3.43182	3.45886	4.73906	4.74042	4.75564	5.147	5.14879	5.14406	5.52802	5.53388	5.55427	5.59659	5.58617	5.5647	5.48924	5.47048	5.42595	5.39727	5.39289	5.37427	5.31556	5.30008	5.30865	5.38716	5.39063	5.39078
	8-Methyldihydrochelerythrine	159465-79-9	12.1906	C22H21NO4	-	-	-	HMDB0041143	Alkaloids and derivatives	Benzophenanthridine alkaloids	Dihydrobenzophenanthridine alkaloids	0.00173467	1.74597	1.75592	1.75874	1.7614	1.74888	1.74774	2.47499	2.47456	2.7014	3.66311	3.62872	3.66351	4.1085	4.0891	4.12309	4.31188	4.2979	4.29628	4.52834	4.50493	4.50104	4.62172	4.62587	4.63949	3.76057	3.76003	3.7716
Steroids and steroid derivatives	20alpha-Dihydroprogesterone	145-14-2	4.7887	C21H32O2	C04042	map01100	Metabolic pathways	HMDB0003069	Lipids and lipid-like molecules	Steroids and steroid derivatives	Pregnane steroids	0.00230263	3.15927	3.35366	3.26619	3.98407	3.92224	3.90184	4.11278	4.12762	4.08356	4.56028	4.55618	4.55084	4.65342	4.62038	4.63261	4.72383	4.73585	4.7435	5.04724	5.0494	5.02582	5.01463	4.98531	5.03759	4.69742	4.67702	4.68113
	4,4-Difluoropregn-5-ene-3,20-dione	-	5.9068	C21H28F2O2	C15152	-	-	-	-	-	-	0.00165788	2.12709	2.22904	0.948593	4.18427	4.34522	4.32572	4.54015	4.55843	4.58175	4.83786	4.75669	4.82774	4.76043	4.71518	4.73552	4.71824	4.76575	4.74317	4.78046	4.80641	4.78906	4.77123	4.71475	4.62105	4.66335	4.64849	4.65231
	17beta-Hydroxyestr-5(10)-en-3-one	-	6.3121	C18H26O2	C15257	-	-	-	-	-	-	0.00181625	4.11875	4.05878	4.0532	5.33925	5.32953	5.35111	5.43844	5.43117	5.42536	5.69808	5.70615	5.67593	5.6031	5.61907	5.61683	5.62134	5.61902	5.61542	5.63797	5.65238	5.62237	5.5972	5.62252	5.60914	5.57396	5.55476	5.55891
	Deoxycholic Acid	83-44-3	6.6786	C24H40O4	C04483	-	-	HMDB0000626;LMST04010040;PW_C000487	Lipids and lipid-like molecules	Steroids and steroid derivatives	Bile acids, alcohols and derivatives	0.00194591	3.54589	3.56404	3.57029	3.56897	3.57451	3.57636	3.57037	3.68684	3.64362	5.37844	5.33595	5.38978	5.61844	5.61569	5.62872	5.67783	5.65516	5.66743	5.58235	5.57523	5.5622	5.57553	5.57949	5.54238	4.85754	4.86875	4.84996
	Cucurbitacin D	3877-86-9	6.6786	C30H44O7	C08796	map00996;map01110	Biosynthesis of various alkaloids;Biosynthesis of secondary metabolites	HMDB0034695	Lipids and lipid-like molecules	Steroids and steroid derivatives	Cucurbitacins	0.0041096	3.31836	2.97407	3.13776	4.96938	5.00845	4.98582	5.36866	5.40323	5.36986	5.72792	5.67591	5.7209	5.74187	5.75164	5.73738	5.75525	5.70219	5.71649	5.7852	5.83173	5.71508	5.7694	5.80705	5.75747	5.60791	5.64993	5.61224
	Estriol	50-27-1	7.4109	C18H24O3	C05141	map01100	Metabolic pathways	HMDB0000153;PW_C000100	Lipids and lipid-like molecules	Steroids and steroid derivatives	Estrane steroids	0.000659339	2.95218	2.76027	2.80132	4.72549	4.70544	4.70204	4.74166	4.7114	4.69526	4.79999	4.79559	4.77867	4.64971	4.63007	4.61838	4.54901	4.55929	4.56024	4.50384	4.58312	4.59643	4.51703	4.57798	4.51214	4.66075	4.65873	4.66477
	Testosterone glucuronide	1180-25-2	7.862	C25H36O8	C11134	-	-	HMDB0003193	Lipids and lipid-like molecules	Steroids and steroid derivatives	Steroidal glycosides	0.00114375	3.95391	3.97206	3.9783	4.07003	4.02578	3.98438	4.63105	4.69683	4.61087	4.85311	4.85756	4.82037	4.88908	4.83066	4.82378	4.78491	4.79546	4.73434	4.78867	4.77253	4.74615	4.79418	4.82219	4.76246	4.59352	4.60398	4.59777
	Adrenosterone	382-45-6	8.8095	C19H24O3	C05285	-	-	HMDB0006772;PW_C002923	Lipids and lipid-like molecules	Steroids and steroid derivatives	Androstane steroids	0.0013994	2.69441	2.71253	2.71876	3.82259	3.4376	3.7186	4.45027	4.43725	4.439	5.31544	5.31912	5.30582	5.39858	5.40379	5.37676	5.42276	5.46448	5.47826	5.41768	5.38933	5.36422	5.33832	5.33465	5.33455	5.15362	5.1439	5.15799
	Strophanthidin	66-28-4	9.3198	C23H32O6	C19988	-	-	HMDB0258516	Lipids and lipid-like molecules	Steroids and steroid derivatives	Steroid lactones	0.000454378	2.12525	2.14327	2.19963	3.86259	3.91579	3.84876	4.58741	4.63578	4.60158	5.03681	5.0682	5.02152	5.19535	5.15733	5.17183	5.21553	5.19951	5.17945	5.16465	5.13922	5.13918	5.19809	5.18765	5.16939	4.80933	4.80828	4.81248
	2-methoxyestrone	362-08-3	9.9767	C19H24O3	C05299	-	-	HMDB0000010;LMST02010033;PW_C000005	Lipids and lipid-like molecules	Steroids and steroid derivatives	Estrane steroids	0.00152465	2.45445	2.47254	2.47876	4.14565	4.10688	4.13002	4.42895	4.45328	4.41125	5.14764	5.14451	5.13782	5.17503	5.25318	5.22116	5.17935	5.19044	5.20659	5.14312	5.13631	5.13887	4.98952	5.03289	5.01101	5.00331	4.98854	4.99268
	Lucidone C	-	10.2156	C24H36O5	-	-	-	HMDB0038152	Lipids and lipid-like molecules	Steroids and steroid derivatives	Oxosteroids	0.00128033	3.13204	2.91423	3.12307	3.80347	3.82315	3.81348	4.00543	4.01118	3.9768	4.54266	4.51083	4.56805	4.68515	4.67951	4.66467	4.85606	4.8258	4.79322	5.24678	5.21253	5.20842	5.38322	5.38448	5.37728	4.88673	4.8868	4.89761
	3,5,9-Trihydroxyergost-7-en-6-one	211486-13-4	10.4129	C28H46O4	-	-	-	HMDB0032875	Lipids and lipid-like molecules	Steroids and steroid derivatives	Ergostane steroids	0.00208494	4.06891	4.08706	4.09331	4.09199	4.17422	4.20088	4.71776	4.74513	4.71367	5.50218	5.4609	5.47515	5.51439	5.46006	5.49847	5.44756	5.37071	5.37887	5.35343	5.41218	5.36991	5.36297	5.36684	5.34547	5.10942	5.12542	5.12967
	19-Hydroxyandrost-4-ene-3,17-dione	510-64-5	10.732	C19H26O3	C05290	map01100	Metabolic pathways	HMDB0003955	Lipids and lipid-like molecules	Steroids and steroid derivatives	Androstane steroids	0.000791405	3.12912	2.41095	2.60617	2.72152	2.79952	2.78865	3.12654	3.25225	3.24418	4.06483	4.03118	4.04119	4.36236	4.32146	4.31541	4.65815	4.66944	4.64982	5.07039	5.08149	5.08574	5.29196	5.29786	5.31695	4.86229	4.85462	4.85884
	(3beta,5alpha,6alpha,9alpha,22E,24R)-Ergosta-7,22-diene-3,5,6,9-tetrol	211486-15-6	11.1192	C28H46O4	-	-	-	HMDB0032123	Lipids and lipid-like molecules	Prenol lipids	Terpene glycosides	0.000766048	1.68167	1.69945	1.70558	3.38253	3.32786	3.40798	4.01023	4.01443	4.00932	4.83186	4.87058	4.84661	4.90526	4.85581	4.85911	4.82178	4.78071	4.76989	4.78107	4.80765	4.75017	4.74555	4.7739	4.76207	4.47354	4.48032	4.47781
	(5x,6x)-5,6-Epoxyergosta-7,22-dien-3-ol	216302-95-3	13.374	C28H44O2	-	-	-	HMDB0033421	Lipids and lipid-like molecules	Steroids and steroid derivatives	Ergostane steroids	0.00119829	5.38759	5.03076	4.72763	6.2229	6.24415	6.20955	6.31955	6.26734	6.30242	6.53773	6.55572	6.5367	6.50376	6.51584	6.53901	6.55984	6.56076	6.56057	6.57923	6.55845	6.57267	6.62376	6.60001	6.60103	6.45054	6.46124	6.46558
	Etiocholanolone	53-42-9	14.0595	C19H30O2	C04373	-	-	HMDB0000490	Lipids and lipid-like molecules	Steroids and steroid derivatives	Androstane steroids	0.0013247	5.18398	5.12893	5.17913	4.91607	4.97845	4.97052	4.40589	4.4246	4.38561	3.64327	3.48542	3.53192	3.57711	3.56946	3.66443	3.42943	3.25985	3.44086	3.16849	3.26204	3.27902	2.89696	3.08044	3.05156	4.46831	4.45663	4.46089
	Cholic acid	81-25-4	14.7032	C24H40O5	C00695	map01100	Metabolic pathways	HMDB0000619;LMST04010001;PW_C000480	Lipids and lipid-like molecules	Steroids and steroid derivatives	Bile acids, alcohols and derivatives	0.000616476	4.1859	4.14986	4.15367	4.67242	4.55308	4.54582	4.16773	4.16638	4.1883	2.97335	3.10783	2.85402	1.1909	0.873585	1.20672	1.96964	0.0133519	0.157457	0.613334	0.0133671	0.488806	0.785721	1.43135	0.431268	3.6898	3.6862	3.6904
	Estrane	-	14.1899	C18H30	C19641	-	-	HMDB0251974	Lipids and lipid-like molecules	Steroids and steroid derivatives	Estrane steroids	0.0119984	4.05789	4.06073	4.13367	4.20181	4.18083	4.16651	4.03942	3.92377	4.01997	4.21209	4.13862	4.12636	4.20451	4.11743	4.19676	3.76501	3.78801	3.90324	4.05687	4.04101	4.06702	4.08051	4.11473	4.04723	4.17464	4.19759	4.10202
	14-Dehydroergosterol	-	13.1084	C28H42O	-	-	-	-	-	-	-	0.00412069	2.93505	1.67815	1.68427	4.062	4.03151	4.11452	4.1628	4.06844	4.21064	4.82906	4.84724	4.80429	4.89913	4.92279	4.97254	5.07843	5.07351	5.10509	5.13383	5.17486	5.15351	5.17218	5.22475	5.22105	4.86026	4.89567	4.89454
	17alpha,21-Dihydroxypregnenolone	1167-48-2	12.9869	C21H32O4	C05487	-	-	HMDB0006762	Lipids and lipid-like molecules	Steroids and steroid derivatives	Hydroxysteroids	0.00187753	4.2744	4.28674	4.17374	4.47822	4.50755	4.50395	4.88985	4.87295	4.97112	5.44893	5.52497	5.5458	5.62157	5.62886	5.61862	5.71713	5.69283	5.63371	5.67174	5.71374	5.71299	5.66137	5.69661	5.65777	5.45511	5.45537	5.473
	Cortol	516-38-1	12.845	C21H36O5	C05482	-	-	HMDB0003180	Lipids and lipid-like molecules	Steroids and steroid derivatives	Hydroxysteroids	0.00556307	4.88248	4.83863	4.8039	5.30631	5.26415	5.29076	5.11486	5.08953	5.11213	3.81564	3.82877	3.77968	3.98914	3.89158	3.93302	3.81585	3.78511	3.87911	3.56769	3.63329	3.59979	3.76282	3.81446	3.73575	4.56081	4.51916	4.56487
	3alpha,17alpha,21-Trihydroxy-5beta-pregnan-20-one	68-60-0	12.845	C21H34O4	C14594	-	-	HMDB0005972	Lipids and lipid-like molecules	Steroids and steroid derivatives	Hydroxysteroids	0.00086	5.62335	5.59972	5.57791	6.24465	6.23933	6.25253	6.06725	6.08769	6.08544	5.06238	5.0711	5.04052	5.04069	5.02593	5.02661	4.93109	4.91755	4.89109	4.95369	4.96221	4.92126	4.90351	4.95451	4.95979	5.56841	5.55886	5.56314
	2-Methoxyestrone 3-glucuronide	25577-70-2	12.112	C25H32O9	C11132	-	-	HMDB0004482	Lipids and lipid-like molecules	Steroids and steroid derivatives	Steroidal glycosides	0.00375241	3.41108	3.42923	3.43547	4.51564	4.51225	4.5653	4.70699	4.75366	4.74504	3.72601	3.69303	3.44972	3.8902	3.79586	3.88164	3.66587	3.76613	3.89738	3.60034	3.67826	3.7182	3.43654	3.44274	3.44156	4.63706	4.66653	4.66807
	7a,12a-Dihydroxy-3-oxo-4-cholenoic acid	13587-11-6	10.4569	C24H36O5	C15568	-	-	HMDB0000447	Lipids and lipid-like molecules	Steroids and steroid derivatives	Bile acids, alcohols and derivatives	0.000689614	3.39966	3.49742	3.41163	3.79894	3.78552	3.72775	3.86087	3.87888	3.93236	4.63026	4.6475	4.63332	4.86994	4.77624	4.78569	5.05287	5.04199	4.98773	5.51908	5.56869	5.52023	5.75748	5.73859	5.75188	5.16663	5.16955	5.17372
	Lucidone A	97653-92-4	9.9767	C24H34O5	-	-	-	HMDB0035844	Lipids and lipid-like molecules	Prenol lipids	Sesquiterpenoids	0.000538756	4.22074	4.11976	4.32232	4.74567	4.74332	4.75975	4.82084	4.77587	4.7709	5.09662	5.1084	5.11657	5.19141	5.27209	5.21877	5.4167	5.39739	5.34938	5.87976	5.87973	5.90689	5.97455	6.03455	5.98815	5.69889	5.70484	5.70319
	3-Oxocholic acid	2304-89-4	9.9338	C24H38O5	-	-	-	HMDB0000502	Lipids and lipid-like molecules	Steroids and steroid derivatives	Bile acids, alcohols and derivatives	0.0083037	3.58895	3.6071	3.61334	3.61202	3.61757	3.61942	3.61343	3.62389	3.61166	4.32912	4.30085	4.30287	4.7439	4.78292	4.77486	4.89379	4.95407	4.9664	4.90796	4.89122	4.92477	4.94332	4.97602	4.91843	3.62115	3.62366	3.67471
	Aldosterone	52-39-1	8.727	C21H28O5	C01780	map01100	Metabolic pathways	HMDB0000037	Lipids and lipid-like molecules	Steroids and steroid derivatives	Hydroxysteroids	0.0019926	2.23805	2.13486	2.37793	3.59152	3.88721	3.82796	4.58596	4.64627	4.6159	5.2634	5.26275	5.22121	5.41209	5.41425	5.36108	5.49042	5.50822	5.50981	5.44261	5.42762	5.44327	5.44333	5.44206	5.40136	5.07148	5.07145	5.08899
	3-Deoxyestradiol	2529-64-8	6.3121	C18H24O	C14239	-	-	-	-	-	-	0.000954134	2.10155	2.11956	2.12576	4.18239	4.15657	4.15741	4.30008	4.30788	4.31777	4.60424	4.66966	4.6665	4.57084	4.5567	4.56508	4.5403	4.56802	4.5524	4.58325	4.58622	4.52517	4.56807	4.56179	4.54719	4.49601	4.48865	4.48852
	4-Hydroxyestradiol	5976-61-4	11.7925	C18H24O3	C14209	-	-	HMDB0005896	Lipids and lipid-like molecules	Steroids and steroid derivatives	Estrane steroids	0.000478038	4.30457	4.11438	4.09652	5.27159	5.2788	5.28519	5.65214	5.62067	5.65237	6.00321	5.99639	6.0151	6.04744	6.06749	6.04188	6.018	6.01822	5.99263	5.96961	5.96362	5.95734	5.91301	5.88922	5.90881	5.89664	5.90148	5.90156
	4-Methoxyestrone	-	12.2793	C19H24O3	C03958	-	-	HMDB0060088	Organic acids and derivatives	Carboxylic acids and derivatives	Amino acids, peptides, and analogues	0.000355005	3.81604	3.53183	3.65734	4.87212	4.88914	4.8687	5.2284	5.20925	5.22494	5.48534	5.50063	5.49008	5.57895	5.56106	5.57089	5.5292	5.54469	5.53333	5.4841	5.48006	5.46691	5.45088	5.45285	5.45472	5.3638	5.36703	5.36716
	19-Hydroxytestosterone	2126-37-6	12.2793	C19H28O3	C05294;C05579	map01100;map00350	Metabolic pathways;Tyrosine metabolism	HMDB0006769	Organoheterocyclic compounds	Indoles and derivatives	Not Available	0.000458099	4.71375	4.46307	4.48966	5.31077	5.34219	5.33712	5.66609	5.62759	5.65212	6.31546	6.34038	6.32806	6.43659	6.43917	6.42095	6.39493	6.39595	6.36496	6.30977	6.31627	6.29676	6.2865	6.27468	6.27925	6.20762	6.20718	6.21231
	Dihydrorubrosterone	-	12.4788	C19H28O5	-	-	-	-	-	-	-	0.00441207	2.96346	2.77502	2.42389	3.19791	3.14202	3.08008	3.45077	3.44026	3.48608	4.15959	4.14229	4.14343	4.35911	4.28466	4.27405	4.39638	4.42671	4.42981	4.52881	4.50984	4.51058	4.60394	4.58479	4.55594	4.09657	4.09606	4.1277
	2beta-Hydroxytestosterone	10390-14-4	12.8501	C19H28O3	C00550	map00600;map01100	Sphingolipid metabolism;Metabolic pathways	HMDB0012654	Lipids and lipid-like molecules	Sphingolipids	Phosphosphingolipids	0.000205002	4.64026	4.41399	4.40271	5.15792	5.17903	5.19268	5.5557	5.51761	5.53704	6.2233	6.19979	6.2242	6.32397	6.31991	6.33113	6.29569	6.28309	6.30505	6.23782	6.22373	6.22169	6.21743	6.20343	6.21175	6.09102	6.09311	6.09324
	Strongylophorine-26	-	13.0878	C27H36O6	-	-	-	-	-	-	-	0.00148428	3.48333	3.50583	3.52492	3.50461	3.467	3.40561	3.43402	3.41614	3.31663	4.09535	4.051	4.13138	4.59537	4.55775	4.57604	5.20223	5.17216	5.18783	5.20933	5.21651	5.21109	5.05084	5.05514	5.05774	4.85702	4.8445	4.8446
	Methyltrienolone	965-93-5	13.6122	C19H24O2	C14257	-	-	HMDB0254669	Lipids and lipid-like molecules	Steroids and steroid derivatives	Estrane steroids	0.000833749	2.58252	2.62955	2.87572	3.53449	3.60588	3.58902	4.11896	4.19789	4.19066	4.63173	4.58549	4.556	4.61835	4.66937	4.6128	4.64969	4.65003	4.65403	4.4681	4.44418	4.50909	4.52886	4.57969	4.55012	4.37918	4.38547	4.38555
	3beta,7alpha-Dihydroxy-5-cholestenoate	115538-84-6	14.5718	C27H44O4	C17335	-	-	HMDB0012454	Lipids and lipid-like molecules	Steroids and steroid derivatives	Bile acids, alcohols and derivatives	0.000541179	4.30306	4.27812	4.35421	5.42932	5.45429	5.4274	4.86764	4.77759	4.81125	3.96091	4.00787	3.96045	3.65244	3.65801	3.67775	2.3816	2.99942	2.60152	2.95418	2.54189	2.58503	3.32279	3.12643	3.31579	4.64111	4.63665	4.63688
	Typhasterol	87734-68-7	15.1077	C28H48O4	C15793	map01100;map00905;map01110	Metabolic pathways;Brassinosteroid biosynthesis;Biosynthesis of secondary metabolites	HMDB0304522	Lipids and lipid-like molecules	Steroids and steroid derivatives	Bile acids, alcohols and derivatives	0.000782907	3.72959	3.68083	3.77038	4.74522	4.791	4.76612	4.49227	4.50508	4.48301	3.93039	3.88052	3.89364	3.40669	3.30192	3.37618	2.96476	3.00646	2.74528	2.83565	3.09476	2.98824	3.24907	3.20828	3.08729	4.05083	4.05614	4.05048
	Etiocholanolone glucuronide	1852-43-3;3602-09-3	15.4484	C25H38O8	C11135;C11136	map01100	Metabolic pathways	HMDB0004484	Lipids and lipid-like molecules	Steroids and steroid derivatives	Steroidal glycosides	0.000377676	4.11231	4.19543	4.14581	4.54939	4.58922	4.60171	4.68593	4.74786	4.66815	4.39857	4.36898	4.40301	4.16551	4.20705	4.17772	3.98454	3.97844	3.90341	3.77285	3.61712	3.59193	3.51012	3.36298	3.37052	4.31646	4.31589	4.3134
	Rubrosterone	-	13.4157	C19H26O5	-	-	-	-	-	-	-	0.00053361	3.6926	3.60888	3.53284	4.03731	4.11068	4.07169	4.52919	4.53928	4.51064	5.06883	5.07213	5.05464	5.10148	5.11223	5.13026	5.16328	5.22494	5.25025	5.23242	5.23528	5.26433	5.20855	5.23851	5.2248	5.11238	5.11682	5.11736
	2-Methoxyestradiol	362-07-2	12.7855	C19H26O3	C05302	-	-	HMDB0000405	Lipids and lipid-like molecules	Steroids and steroid derivatives	Estrane steroids	0.000437394	4.87388	4.71129	4.74989	5.8267	5.85356	5.84891	6.2292	6.20933	6.22763	6.55778	6.55489	6.57067	6.63187	6.62466	6.62041	6.56459	6.56598	6.56796	6.53057	6.51897	6.51058	6.48947	6.47862	6.48315	6.45393	6.45343	6.45855
	Jurubine	14256-61-2	12.3896	C33H57NO8	-	-	-	HMDB0034194	Lipids and lipid-like molecules	Steroids and steroid derivatives	Steroidal glycosides	0.00193587	5.16079	5.15502	5.1758	5.35761	5.34897	5.33629	5.33501	5.32197	5.30201	5.65832	5.67084	5.66627	5.66025	5.66071	5.6636	5.15612	5.13427	5.11547	5.28293	5.24288	5.23643	5.61884	5.62221	5.62212	5.48035	5.46202	5.46201
	Triptoquinone B	-	9.1035	C20H26O4	-	-	-	-	-	-	-	0.00123406	1.91524	1.7481	1.75092	2.58273	2.763	2.81609	3.39711	3.33484	3.30185	3.84842	3.79986	3.85516	4.08389	4.05644	4.05032	4.38227	4.36052	4.34179	4.48856	4.49774	4.52324	4.43938	4.42711	4.42146	4.07639	4.08506	4.08517
Organic acids and derivatives	N-Methylethanolamine phosphate	-	0.5904	C3H10NO4P	C01210	map00564	Glycerophospholipid metabolism	HMDB0060173;HMDB0304429	Organic acids and derivatives	Organic phosphoric acids and derivatives	Phosphate esters	0.000366044	4.1082	4.14327	4.07666	4.95112	4.93441	4.95783	5.06231	5.08447	5.06041	5.17484	5.16733	5.18089	5.14799	5.13171	5.13125	5.15416	5.15973	5.17977	5.14224	5.20024	5.15519	5.20181	5.22413	5.20623	5.08872	5.08501	5.08715
	Acetylagmatine	3031-89-8	0.8771	C7H16N4O	C02131	-	-	-	-	-	-	0.00051583	4.83769	4.86166	4.84537	5.91717	5.90612	5.89242	6.25457	6.24229	6.25692	6.76727	6.75958	6.76378	6.83241	6.82131	6.82476	6.8227	6.84362	6.83046	6.86556	6.87028	6.86227	6.85692	6.85064	6.8615	6.69284	6.68598	6.69009
	N-acetylhistamine	673-49-4	2.2768	C7H11N3O	C05135	map00340	Histidine metabolism	HMDB0013253	Organic acids and derivatives	Carboxylic acids and derivatives	Carboxylic acid derivatives	0.000850235	6.07531	6.10874	6.12223	6.15175	6.14427	6.13695	6.03348	6.03227	6.01888	5.46457	5.47552	5.48377	5.23219	5.21608	5.2383	5.07248	5.06689	5.08463	5.04933	5.06945	5.05202	4.89804	4.90099	4.89539	5.73342	5.72646	5.73585
	2-Isopropyl-3-oxosuccinate	1245945-28-1	3.0471	C7H10O5	C04236	map01100;map01210;map01110;map00290	Metabolic pathways;2-Oxocarboxylic acid metabolism;Biosynthesis of secondary metabolites;Valine, leucine and isoleucine biosynthesis	HMDB0012149	Organic acids and derivatives	Keto acids and derivatives	Short-chain keto acids and derivatives	0.000556615	3.98414	3.9715	3.93044	5.91996	5.93501	5.95271	6.02184	6.03773	6.00735	5.95652	5.9575	5.94649	5.90482	5.90721	5.91528	5.87627	5.87678	5.88507	5.79054	5.80219	5.79673	5.71994	5.70711	5.72028	5.84339	5.83697	5.84111
	(1R,6R)-6-Hydroxy-2-succinylcyclohexa-2,4-diene-1-carboxylate	-	4.9457	C11H12O6	C05817	map01100;map00130;map01110;map01240	Metabolic pathways;Ubiquinone and other terpenoid-quinone biosynthesis;Biosynthesis of secondary metabolites;Biosynthesis of cofactors	HMDB0303951	Organic acids and derivatives	Keto acids and derivatives	Gamma-keto acids and derivatives	0.000811946	3.30126	3.26437	3.23477	4.71414	4.73125	4.75655	4.64489	4.69448	4.69596	4.73354	4.68874	4.66892	4.6983	4.69116	4.7193	4.66812	4.63665	4.67638	4.75701	4.7543	4.75481	4.72931	4.65704	4.72179	4.62692	4.63442	4.63114
	Octadecanamide	124-26-5	14.6359	C18H37NO	C13846	-	-	HMDB0034146;LMFA08010003	Organic acids and derivatives	Carboximidic acids and derivatives	Carboximidic acids	0.0039713	5.04918	5.09254	5.03985	5.05635	5.07162	5.04967	4.88319	4.84462	4.90294	4.97833	5.05803	5.11413	5.09487	5.11295	5.03817	4.76129	4.73	4.80322	5.02559	5.0078	4.96412	5.06524	5.08012	5.04124	5.11803	5.11695	5.08238
	Ethyl 3-(N-butylacetamido)propionate	52304-36-6	10.67	C11H21NO3	C18830	-	-	HMDB0246904	Organic acids and derivatives	Carboxylic acids and derivatives	Carboxylic acid derivatives	0.000454444	3.46213	3.43778	3.5454	3.45735	3.51358	3.54186	3.6048	3.58802	3.59744	4.12522	4.13324	4.1004	4.55052	4.57272	4.55062	5.01808	5.03995	5.01693	5.1099	5.10265	5.11351	5.07188	5.1037	5.06816	4.65238	4.64976	4.65395
	Penicillic acid	17397-87-4;90-65-3	3.3034	C8H10O4	C16804;C19495	-	-	HMDB0256217	Organic acids and derivatives	Keto acids and derivatives	Medium-chain keto acids and derivatives	0.000536971	3.83594	3.83634	3.88996	5.03847	5.06754	5.07415	5.40317	5.40604	5.3642	5.61236	5.59076	5.56934	5.62021	5.5898	5.62135	5.59488	5.63793	5.64618	5.63442	5.62461	5.61045	5.64927	5.65875	5.65587	5.50889	5.50314	5.50723
	2-Methyl-4-oxopentanedioic acid	55601-64-4	0.9622	C6H8O5	-	-	-	HMDB0039447	Organic acids and derivatives	Keto acids and derivatives	Gamma-keto acids and derivatives	0.00315352	2.6522	1.25753	1.26024	4.93408	4.98069	4.94773	5.42529	5.34327	5.40849	5.7945	5.85415	5.79322	5.88364	5.81803	5.87319	5.72392	5.69928	5.78186	5.57514	5.51482	5.50125	5.30972	5.25574	5.2432	5.59798	5.56737	5.59779
	3-hydroxybenzoic acid-3-o-sulphate	-	2.23	C7H6O6S	-	-	-	HMDB0059968	Organic acids and derivatives	Organic sulfuric acids and derivatives	Arylsulfates	0.000812625	5.18677	5.19515	5.2265	5.85088	5.82654	5.84061	5.67231	5.67991	5.6326	4.78793	4.80348	4.81651	4.76354	4.75266	4.75665	4.82419	4.83258	4.82035	4.92218	4.91039	4.88852	5.03197	5.01414	5.02623	5.26577	5.27302	5.26545
	(Z)-But-1-ene-1,2,4-tricarboxylate	-	3.4527	C7H8O6	C04002	map01100;map01210;map01110;map00300;map01230	Metabolic pathways;2-Oxocarboxylic acid metabolism;Biosynthesis of secondary metabolites;Lysine biosynthesis;Biosynthesis of amino acids	HMDB0060320	Organic acids and derivatives	Carboxylic acids and derivatives	Tricarboxylic acids and derivatives	0.00159683	4.02987	4.06399	4.07141	4.16457	4.12787	4.15068	4.68338	4.68626	4.74302	4.92456	4.93128	4.91548	4.92955	4.96628	4.93068	5.04869	5.06584	5.06304	5.03674	5.03996	5.03163	5.01324	5.00737	5.00013	4.85518	4.86779	4.86934
	3-Fumarylpyruvate	-	3.4746	C7H6O6	C02514	map01100;map00350	Metabolic pathways;Tyrosine metabolism	HMDB0060371	Organic acids and derivatives	Keto acids and derivatives	Medium-chain keto acids and derivatives	0.00142811	2.99215	2.97504	2.96303	3.42551	3.34652	3.38244	4.08493	4.11635	4.04001	4.31307	4.32527	4.32578	4.33823	4.36583	4.33443	4.43621	4.45241	4.43458	4.41601	4.4279	4.43929	4.38341	4.40905	4.41296	4.28437	4.29633	4.29268
	3-Oxododecanoic acid	-	6.9314	C12H22O3	C02367	-	-	HMDB0010727;PW_C006734	Organic acids and derivatives	Keto acids and derivatives	Medium-chain keto acids and derivatives	0.00144243	2.88276	2.94582	3.07247	4.06752	4.11087	4.11739	4.26819	4.27199	4.28981	4.62642	4.62174	4.60304	4.64027	4.62839	4.62842	4.64258	4.64818	4.64214	4.68107	4.67995	4.6763	4.73073	4.72494	4.71945	4.51315	4.52438	4.5245
	2,2'-(3-methylcyclohexane-1,1-diyl)diacetic acid	-	9.3068	C11H18O4	-	-	-	-	-	-	-	0.00429722	4.05398	4.06335	4.08633	4.76674	4.80524	4.79122	4.92611	4.92978	4.93324	4.53016	4.52934	4.54954	5.54421	5.53628	5.52057	4.68237	4.68137	4.69323	4.57704	4.57117	4.57263	4.66314	4.64019	4.63733	4.97635	5.00908	5.01684
	3-Hydroxydecanoic acid	19526-23-9	9.3975	C10H20O3	-	-	-	HMDB0002203	Organic acids and derivatives	Hydroxy acids and derivatives	Medium-chain hydroxy acids and derivatives	0.000842163	4.09179	4.06196	4.09462	3.17258	3.19996	3.20347	2.99336	3.06341	3.00943	3.16458	3.1548	3.13806	3.27978	3.28279	3.24073	3.39803	3.42346	3.38514	3.57919	3.59912	3.61095	3.72014	3.71572	3.68101	3.5551	3.56023	3.56034
	Dihydroceramide	-	12.7636	C19H39NO3	C12126	map00600;map01100	Sphingolipid metabolism;Metabolic pathways	HMDB0006752	Organic acids and derivatives	Carboxylic acids and derivatives	Carboxylic acid derivatives	0.00127638	3.98026	4.00645	4.00966	4.00822	3.98601	4.00936	4.16571	4.14772	4.14321	4.23159	4.28113	4.29027	4.37798	4.3509	4.28366	4.41559	4.39994	4.42104	4.23779	4.24372	4.22305	4.45472	4.48078	4.45438	4.2873	4.2868	4.29653
	Rheidin B	-	12.2354	C30H20O8	-	-	-	HMDB0038509	Benzenoids	Anthracenes	Anthracenecarboxylic acids and derivatives	0.00102726	4.8756	4.87173	4.90325	5.31858	5.36184	5.34249	5.50412	5.47589	5.47781	5.55139	5.58423	5.53421	5.04008	5.01898	5.06898	4.86724	4.85168	4.8444	4.64519	4.59687	4.56844	4.34452	4.33801	4.31406	5.15065	5.14138	5.14162
	Sennidin C	5355-93-1	9.7572	C30H20O9	C22592;C16797	-	-	HMDB0034318	Benzenoids	Anthracenes	Anthracenecarboxylic acids and derivatives	0.00810793	4.87827	4.88923	4.91205	4.23129	4.25006	4.23201	3.52704	3.50754	3.42383	2.41669	2.35936	2.28262	2.25781	2.65845	2.89546	3.29562	3.29661	3.27299	3.43141	3.43023	3.51339	3.44208	3.47953	3.47821	3.22989	3.18545	3.18448
	Sennidin B	517-44-2	7.5873	C30H18O10	C22591	-	-	HMDB0002895	Benzenoids	Anthracenes	Anthracenecarboxylic acids and derivatives	0.000954839	4.57013	4.56462	4.55777	4.97553	4.96401	4.97073	5.19889	5.20485	5.21439	5.16831	5.16917	5.1488	4.8172	4.79441	4.82804	4.33295	4.34287	4.3153	3.71699	3.75763	3.67123	3.31222	3.42211	3.39253	4.77002	4.77769	4.76959
	(3R)-3,10-dihydroxydecanoic acid	-	5.4401	C10H20O4	-	-	-	-	-	-	-	0.000886538	3.30778	3.32887	3.29337	4.09286	4.11648	4.06577	4.31723	4.28839	4.25843	4.38401	4.40947	4.38405	4.42506	4.41635	4.42343	4.49558	4.50202	4.46766	4.48891	4.50132	4.5069	4.55047	4.54515	4.55959	4.3783	4.38495	4.38509
	12-Hydroxydodecanoic acid	505-95-3	4.8089	C12H24O3	C08317	-	-	HMDB0002059	Organic acids and derivatives	Hydroxy acids and derivatives	Medium-chain hydroxy acids and derivatives	0.000695507	1.57887	1.81156	1.59154	3.87732	3.81708	3.77766	3.935	3.92627	3.9092	4.27858	4.24618	4.25483	4.26712	4.27851	4.26129	4.10631	4.0653	4.07584	4.22236	4.21755	4.24486	4.30754	4.358	4.32005	4.12044	4.12526	4.12017
	10-hydroxy-2e-decenoic acid	-	4.2933	C10H18O3	-	-	-	LMFA01050157	-	-	-	0.00128875	4.31951	4.32653	4.40425	5.4696	5.44631	5.50499	5.3045	5.27854	5.33364	4.91341	4.91361	4.9703	5.36501	5.38245	5.36994	4.84375	4.81411	4.84719	4.85723	4.84008	4.84123	4.91847	4.93317	4.92039	5.12779	5.12774	5.13922
	Diethyl L-malate	7554-28-1	4.0935	C8H14O5	-	-	-	HMDB0040220	Organic acids and derivatives	Hydroxy acids and derivatives	Beta hydroxy acids and derivatives	0.00191146	4.93428	4.94497	4.93755	4.84093	4.81673	4.7533	4.53304	4.54631	4.5586	3.78084	3.7607	3.80777	3.612	3.57131	3.56118	3.12959	3.02288	3.05875	2.54893	2.71947	2.08032	2.7693	2.76518	2.73461	4.3527	4.33809	4.35224
	3-Methyl-2-Oxovaleric Acid	24809-08-3;1460-34-0	3.4081	C6H10O3	C00671;C03465	map01100;map01110;map00280;map00290;map01210;map00785;map01230;map00966	Metabolic pathways;Biosynthesis of secondary metabolites;Valine, leucine and isoleucine degradation;Valine, leucine and isoleucine biosynthesis;2-Oxocarboxylic acid metabolism;Lipoic acid metabolism;Biosynthesis of amino acids;Glucosinolate biosynthesis	HMDB0000491;PW_C000373	Organic acids and derivatives	Keto acids and derivatives	Short-chain keto acids and derivatives	0.000185965	4.55274	4.54371	4.56785	5.55861	5.53485	5.57102	5.3736	5.35455	5.36418	4.75747	4.76768	4.75558	4.56524	4.57779	4.5526	4.57453	4.5497	4.53958	4.72125	4.72216	4.71628	4.74068	4.7323	4.73113	4.9669	4.96513	4.96647
	Vanillin-4-sulfate	-	2.6488	C8H8O6S	-	-	-	-	-	-	-	0.00151206	3.29379	3.26756	3.3333	3.95777	3.97837	3.98523	4.37363	4.38044	4.35664	4.11344	4.1174	4.14852	4.08291	4.09101	4.05604	4.00577	4.01103	4.02588	3.98731	3.98751	3.97613	3.98008	3.97618	4.00363	4.07209	4.07165	4.08254
	Val-Leu-Asp	-	2.3369	C15H27N3O6	-	-	-	-	-	-	-	0.00503435	4.69642	4.65605	4.70516	4.22153	4.1463	4.19493	3.26329	3.22886	3.10688	1.12575	1.27082	0.905807	1.18094	1.33553	1.51666	1.16346	1.84617	1.21869	1.60854	1.54767	0.710587	1.95979	1.33543	1.17463	3.58481	3.58449	3.55348
	(2-Ethoxyethoxy)acetic acid	-	1.6496	C6H12O4	-	-	-	-	-	-	-	0.00107824	4.89717	4.88436	4.84977	5.97584	5.99944	5.99349	6.20133	6.20656	6.20863	6.27659	6.28124	6.294	6.29952	6.29606	6.29497	6.30815	6.31257	6.30981	6.30696	6.30826	6.30854	6.32113	6.31988	6.31495	6.2262	6.23778	6.23789
	Oxaloglutarate	-	0.8624	C7H8O7	C05533	map01210	2-Oxocarboxylic acid metabolism	-	-	-	-	0.00414847	4.67101	4.75916	4.7205	3.89646	3.98062	3.93829	3.38641	3.31362	3.31923	3.05802	2.97907	3.10226	3.20671	2.71192	3.25315	2.97416	3.0151	3.23463	3.32424	3.27759	3.20618	3.39141	3.33339	3.36685	3.94571	3.94554	3.97404
	3-Oxoadipic acid	689-31-6	0.6281	C6H8O5	C00846	map01100	Metabolic pathways	HMDB0000398	Organic acids and derivatives	Keto acids and derivatives	Medium-chain keto acids and derivatives	0.00212855	4.06481	4.07494	4.07781	4.16769	4.06776	4.06746	4.60969	4.63416	4.65743	5.08196	5.12195	5.11062	5.09445	5.10895	5.11732	5.00028	4.98596	4.98882	4.82672	4.83182	4.81236	4.59502	4.58034	4.56199	4.91898	4.90093	4.90084
Quinones	Sclareapinone	189155-46-2	12.197	C20H24O4	-	-	-	HMDB0030645	Benzenoids	Naphthalenes	Naphthoquinones	0.000671932	4.1264	4.14455	4.1508	4.17644	4.15502	4.18844	4.73763	4.74518	4.72824	5.02091	5.05988	5.03542	5.13092	5.1574	5.13183	5.11355	5.10326	5.14636	5.03612	5.05375	5.05403	5.10503	5.04717	5.03693	4.89879	4.8923	4.89651
	O-Hibiscanone	-	11.0754	C12H10O2	-	-	-	-	-	-	-	0.00144572	2.13154	2.42835	2.23028	3.30915	3.30741	3.36147	3.7204	3.72231	3.7721	4.06	4.04878	4.0472	4.14374	4.12751	4.17023	4.21547	4.28364	4.35881	4.26269	4.2849	4.28615	4.3365	4.34066	4.32123	4.15704	4.15617	4.14623
	Adhumulone	28374-89-2	8.054	C21H30O5	-	-	-	HMDB0030138	Organic oxygen compounds	Organooxygen compounds	Carbonyl compounds	0.000300694	3.45092	2.68552	3.40013	4.07358	4.09613	4.01686	4.37146	4.38273	4.41522	4.72744	4.80984	4.73756	4.77906	4.82674	4.78151	4.82845	4.78556	4.70672	4.87367	4.85673	4.87613	4.85369	4.91713	4.85798	5.04566	5.04268	5.04367
	2,2,3,3-tetrahydroxy-2,3-dihydronaphthalene-1,4-dione	-	4.5259	C10H8O6	-	-	-	-	-	-	-	0.0016652	3.18974	3.12857	3.14773	4.1395	4.09994	4.14714	4.63951	4.62568	4.6408	4.63854	4.64222	4.61594	4.66858	4.6038	4.67929	4.48461	4.46299	4.51027	4.50471	4.51808	4.52913	4.51927	4.47685	4.48443	4.51704	4.51862	4.50488
	6,7-Dihydromethylspinazarin	-	3.4746	C11H10O6	-	-	-	-	-	-	-	0.00177034	4.54258	4.53914	4.55171	3.86267	3.80739	3.83732	3.77608	3.77601	3.76397	3.35318	3.33488	3.32249	3.0969	3.31555	3.2223	3.23184	3.20443	3.18253	3.19378	3.17231	3.20215	3.18661	3.20613	3.19547	3.64939	3.66038	3.64898
	Plumbagin	481-42-5	5.4401	C11H8O3	C10387	-	-	HMDB0256646	Benzenoids	Naphthalenes	Naphthoquinones	0.000929359	2.76376	2.62847	2.69889	4.0351	4.02101	3.98461	4.18579	4.14022	4.10014	4.08493	4.09225	4.09168	4.04528	4.06781	4.04561	4.04351	4.05668	4.05128	3.87066	3.89674	3.91523	3.81915	3.81751	3.83257	3.97189	3.9782	3.97837
	Ubiquinone-2	606-06-4	10.8898	C19H26O4	C00399	map01100;map00190;map01240	Metabolic pathways;Oxidative phosphorylation;Biosynthesis of cofactors	HMDB0006709	Lipids and lipid-like molecules	Prenol lipids	Quinone and hydroquinone lipids	0.00164432	1.81382	1.8238	1.82663	1.82929	1.89234	1.8156	3.07522	2.98973	3.05363	3.92206	3.84315	3.82514	4.1483	4.1527	4.18345	4.28704	4.33253	4.36738	4.3187	4.34917	4.36523	4.42904	4.45711	4.46454	3.74442	3.75508	3.75513
	5-O-Methylembelin	56005-10-8	13.4157	C18H28O4	C10373	-	-	HMDB0040867	Organic oxygen compounds	Organooxygen compounds	Carbonyl compounds	0.000606261	4.08997	3.91503	3.90917	4.63491	4.67924	4.68539	5.3397	5.34672	5.31803	5.90181	5.89559	5.88641	5.89856	5.894	5.90851	5.94226	6.04911	6.06018	6.07519	6.0832	6.10588	6.05556	6.06996	6.07918	5.97102	5.97176	5.97763
	Acetylsalvipisone	-	13.8311	C22H26O4	-	-	-	HMDB0031877	Benzenoids	Naphthalenes	Naphthoquinones	0.000655029	2.95419	2.78968	2.79255	3.60712	3.6301	3.69105	4.22003	4.22815	4.15505	4.71181	4.57721	4.59945	4.65619	4.63604	4.71086	4.78017	4.90472	4.99677	5.02314	5.02911	5.01567	4.89212	4.92428	4.85981	4.66057	4.66006	4.65505
	Embelin	550-24-3	11.2965	C17H26O4	C10342	-	-	HMDB0251767	Organic oxygen compounds	Organooxygen compounds	Carbonyl compounds	0.00147867	3.32032	2.74609	2.11955	2.84001	2.79781	2.82133	4.15449	4.15534	4.16189	5.02229	4.98429	4.97755	5.13063	5.16774	5.17052	5.26144	5.32161	5.37654	5.35699	5.37132	5.34867	5.38421	5.39509	5.41351	4.93879	4.95154	4.95138
	Lapachol	84-79-7	5.3958	C15H14O3	C10366	-	-	HMDB0253978	Benzenoids	Naphthalenes	Naphthoquinones	0.000411569	4.52147	4.5523	4.47248	3.99514	3.90492	3.9127	3.71494	3.69049	3.60869	1.73137	2.33268	2.13204	2.32705	1.78311	2.01406	1.76669	1.81143	1.75117	1.69742	1.33568	1.73537	1.33997	1.34337	1.48256	3.67335	3.6759	3.67603
Indoles and derivatives	Alpha-Methoxy-1H-indole-3-propanoic acid	-	2.9842	C12H13NO3	-	-	-	HMDB0038339	Organoheterocyclic compounds	Indoles and derivatives	Indoles	0.00123186	6.80318	6.84015	6.83006	6.41874	6.41535	6.43429	6.24457	6.25475	6.2424	5.66514	5.66488	5.65245	5.37336	5.3558	5.36833	5.19736	5.19519	5.1901	5.14564	5.15074	5.1546	5.1015	5.08528	5.09209	6.0332	6.01878	6.02296
	Indole-3-carbinol	700-06-1	4.6573	C9H9NO	-	-	-	HMDB0005785	Organoheterocyclic compounds	Indoles and derivatives	Indoles	0.00169502	3.62889	3.66404	3.74177	4.79884	4.87673	4.89502	4.89765	4.99595	4.96656	5.14647	5.10606	5.18315	5.17536	5.18367	5.23378	5.17277	5.23716	5.23255	5.24803	5.25599	5.29953	5.29102	5.2028	5.27846	5.12338	5.14015	5.12779
	Methyl dioxindole-3-acetate	-	5.9925	C11H11NO4	-	-	-	HMDB0038991	Organoheterocyclic compounds	Indoles and derivatives	Indolyl carboxylic acids and derivatives	0.000499988	3.66622	3.67166	3.69913	3.65268	3.70795	3.58683	3.50629	3.64006	3.53069	3.83999	3.87075	3.80058	3.92184	3.97973	4.02621	4.19143	4.18901	4.21525	4.5629	4.52851	4.56998	4.66304	4.69253	4.7017	4.33801	4.33788	4.33419
	Koenimbine	21087-98-9	8.4859	C19H19NO2	-	-	-	HMDB0030210	Organoheterocyclic compounds	Indoles and derivatives	Carbazoles	0.000908195	2.95347	2.91135	2.87209	3.62394	3.56889	3.53749	4.35541	4.35235	4.36345	5.07876	5.09847	5.07226	5.20357	5.20071	5.1836	5.21308	5.17549	5.09386	5.25751	5.22818	5.21659	5.18033	5.19341	5.1868	4.79505	4.78635	4.79056
	Pyrafoline D	138876-26-3	11.2297	C23H25NO2	-	-	-	HMDB0038828	Organoheterocyclic compounds	Indoles and derivatives	Carbazoles	0.00195137	3.04168	2.77866	2.9147	4.45809	4.46143	4.45033	4.73249	4.68955	4.69546	4.54842	4.50199	4.49582	4.35016	4.37075	4.39702	4.46922	4.49689	4.58005	4.56084	4.57234	4.56075	4.44841	4.44573	4.48502	4.53901	4.52199	4.52634
	Indoleacrylic acid	29953-71-7	4.2933	C11H9NO2	-	-	-	HMDB0000734	Organoheterocyclic compounds	Indoles and derivatives	Indoles	0.0020367	4.66263	4.67775	4.67918	3.78231	3.76295	3.84427	3.6439	3.61019	3.75545	3.67719	3.62195	3.69646	3.61017	3.60378	3.56179	3.64684	3.6064	3.57278	3.70223	3.67056	3.72408	3.70115	3.72755	3.7148	3.71985	3.73299	3.73301
	3-indolepropionic acid	830-96-6	6.3701	C11H11NO2	-	-	-	HMDB0002302	Organoheterocyclic compounds	Indoles and derivatives	Indolyl carboxylic acids and derivatives	0.00155434	0.109028	0.111297	0.111949	3.34742	3.38593	3.35594	3.87302	3.89828	3.86235	3.97754	3.9571	3.95515	3.77068	3.79159	3.74363	3.78348	3.8042	3.77855	3.55524	3.52584	3.5114	3.50838	3.52913	3.51509	3.68512	3.69498	3.69513
Lignans and derivatives	Magnoshinin	86702-02-5	12.1551	C24H30O6	C10658	-	-	-	-	-	-	0.00204345	6.42966	6.4401	6.46711	6.35706	6.3537	6.37693	6.1293	6.07332	6.09756	6.29886	6.29515	6.26558	6.25947	6.24861	6.2789	6.12947	6.09797	6.15792	6.13491	6.14987	6.14046	6.36406	6.37434	6.34362	6.29224	6.26839	6.27211
	4'-Demethylepipodophyllotoxin	6559-91-7	7.4314	C21H20O8	C21185	-	-	HMDB0246627	Lignans, neolignans and related compounds	Lignan lactones	Podophyllotoxins	0.00241908	4.6457	4.66926	4.62313	4.97283	4.99615	4.96727	4.62253	4.55584	4.51536	4.3674	4.24677	4.33804	4.47082	4.38021	4.41721	4.25211	4.18688	4.19314	4.03323	4.0872	4.0254	4.06517	4.1767	4.14145	4.49146	4.49146	4.51031
	Lariciresinol	27003-73-2	1.806	C20H24O6	C10646	map01100;map01110;map00999	Metabolic pathways;Biosynthesis of secondary metabolites;Biosynthesis of various plant secondary metabolites	HMDB0303941;HMDB0253982	Lignans, neolignans and related compounds	Furanoid lignans	Tetrahydrofuran lignans	0.000404702	5.18972	5.21185	5.23724	5.13192	5.12492	5.13988	5.00782	4.99253	4.99118	4.12951	4.16873	4.12534	3.8539	3.82563	3.8372	3.72098	3.66633	3.76659	3.56591	3.43051	3.38038	3.54895	3.24039	3.35667	4.59384	4.59043	4.59342
	Neobonaspectin B	-	13.9182	C34H44O9	-	-	-	-	-	-	-	0.0014465	5.22612	5.21065	5.21356	6.16993	6.17682	6.18437	6.20231	6.23515	6.17784	5.71558	5.70317	5.6998	5.49322	5.49984	5.48944	5.30612	5.26914	5.30493	4.8424	4.82587	4.80356	4.54558	4.54785	4.5308	5.70505	5.69107	5.6905
Stilbenes	Resveratrol	501-36-0	10.586	C14H12O3	C03582	map01110;map00945	Biosynthesis of secondary metabolites;Stilbenoid, diarylheptanoid and gingerol biosynthesis	HMDB0003747;LMPK13090005	Phenylpropanoids and polyketides	Stilbenes	Not Available	0.0015138	5.10276	5.12171	5.15092	5.06474	5.05425	5.10988	5.1306	5.12931	5.11208	5.06399	5.02425	5.06492	5.36655	5.30962	5.35421	5.15368	5.15547	5.16298	5.12011	5.12171	5.11465	5.13832	5.16733	5.12726	5.21667	5.20182	5.20466
	Dihydropinosylvin monomethyl ether	-	9.0843	C15H16O2	-	-	-	-	-	-	-	0.0010556	1.8648	1.81352	1.87797	1.82863	2.1843	2.25635	2.01389	2.45134	2.40674	3.0941	3.19201	3.14371	3.52052	3.51055	3.47427	3.78303	3.77382	3.75502	4.34846	4.37879	4.36104	4.60262	4.58525	4.6264	4.18723	4.1784	4.18295
	Cis-Resveratrol 3-O-glucuronide	-	6.6567	C20H20O9	-	-	-	HMDB0041711	Phenylpropanoids and polyketides	Stilbenes	Stilbene glycosides	0.000994002	5.84786	5.83181	5.81913	5.79746	5.83829	5.82753	5.78368	5.77313	5.77987	5.5185	5.46722	5.52865	5.40218	5.38287	5.3612	5.38494	5.37	5.37309	5.24978	5.30146	5.20353	5.04518	5.09232	5.04761	5.53934	5.53931	5.52979
	Batatasin iii	56684-87-8	5.9497	C15H16O3	-	-	-	HMDB0030636	Phenylpropanoids and polyketides	Stilbenes	Not Available	0.00108248	4.7543	4.74583	4.73151	4.59329	4.52598	4.6049	4.51964	4.54291	4.52867	4.42379	4.41448	4.40076	4.39778	4.40993	4.4061	4.30171	4.3206	4.2589	3.94614	3.97479	3.96276	3.4885	3.52587	3.53511	4.42635	4.43472	4.42649
Tannins	1-O-Vanilloyl-beta-D-glucose	-	2.2729	C14H18O9	C20470	-	-	HMDB0302470	Phenylpropanoids and polyketides	Tannins	Hydrolyzable tannins	0.00432973	4.66128	4.61567	4.66408	4.46403	4.43555	4.47303	4.36534	4.37829	4.32627	4.02695	3.99215	4.07884	3.86859	3.88269	3.80151	3.92649	3.86437	3.89149	3.49113	3.55955	3.5277	3.46189	3.53837	3.49417	4.19582	4.20469	4.16979
	Vanillic acid 4-O-glucuronide	18191-12-3	4.6073	C14H16O10	-	-	-	HMDB0060024	Organic oxygen compounds	Organooxygen compounds	Carbohydrates and carbohydrate conjugates	0.00129949	4.45419	4.54016	4.43384	4.4209	4.28804	4.25483	4.04027	4.10277	4.03777	3.92503	3.90486	3.73566	4.13119	4.09072	4.07159	3.53325	3.40937	3.49809	3.01357	3.0166	2.93309	2.57124	2.73341	2.7685	4.0015	4.00112	4.01032
Others	Pyrrolidine	123-75-1	0.6437	C4H9N	-	-	-	HMDB0031641	Organoheterocyclic compounds	Pyrrolidines	Not Available	0.000433328	5.31224	5.36343	5.38896	4.97368	4.9833	4.9606	4.56075	4.58815	4.56393	4.22746	4.22788	4.20824	4.24604	4.25123	4.24871	4.41084	4.39114	4.41715	4.80255	4.79596	4.79114	4.96527	4.98795	4.97243	4.82243	4.82277	4.81899
	2,6-Dimethoxyhydroquinone	-	0.7875	C8H10O4	-	-	-	-	-	-	-	0.00103576	3.59042	3.56505	3.67455	4.38653	4.39737	4.36954	4.63391	4.62005	4.64879	5.10613	5.11027	5.10719	5.18572	5.18333	5.19393	5.20608	5.21551	5.20422	5.25318	5.29347	5.27226	5.32782	5.33198	5.33433	5.06827	5.05782	5.0623
	Iso-Olomoucine	-	1.3022	C15H18N6O	-	-	-	-	-	-	-	0.000333394	5.71118	5.75692	5.76224	5.47893	5.47544	5.47251	5.61891	5.63266	5.63504	5.20062	5.20386	5.22374	4.97231	4.92507	4.93171	5.01238	4.95799	4.94213	4.86891	4.89581	4.9119	4.86039	4.885	4.86383	5.19328	5.19331	5.19629
	4-methyl-5-thiazoleethanol	137-00-8	1.5101	C6H9NOS	C04294	map00730;map01100;map01240	Thiamine metabolism;Metabolic pathways;Biosynthesis of cofactors	HMDB0032985	Organoheterocyclic compounds	Azoles	Thiazoles	0.00230402	5.05924	5.12457	5.13179	4.78576	4.78685	4.79082	4.33827	4.34183	4.31711	3.2883	3.36835	3.29204	3.25768	3.12718	3.25543	2.89001	3.06045	3.016	3.40153	3.3243	3.26894	2.94815	2.86517	2.88612	4.42703	4.42769	4.44504
	Porphobilinogen	487-90-1	1.6346	C10H14N2O4	C00931	map01100;map01110;map00860;map01240	Metabolic pathways;Biosynthesis of secondary metabolites;Porphyrin metabolism;Biosynthesis of cofactors	HMDB0000245	Organic nitrogen compounds	Organonitrogen compounds	Amines	0.000980727	6.36081	6.41446	6.42036	6.44238	6.4435	6.45089	6.38571	6.40236	6.38763	6.00918	6.01509	5.99318	5.62975	5.60887	5.63882	5.37505	5.39026	5.38196	5.10768	5.0789	5.10447	5.0409	5.02796	5.04223	5.97855	5.98595	5.99014
	Apional	-	1.8221	C12H12O5	-	-	-	HMDB0033096	Organoheterocyclic compounds	Benzodioxoles	Not Available	0.000585276	3.74217	3.8953	3.93067	4.10306	4.12879	4.10441	4.5939	4.61914	4.60329	5.11314	5.11065	5.0967	5.02876	5.00504	5.01772	4.98547	4.96736	4.97727	4.7986	4.79649	4.8051	4.76653	4.75696	4.75448	4.83376	4.83102	4.83668
	Tyramine	51-67-2	1.9228	C8H11NO	C00483	map01100;map00950;map01110;map00350;map01240	Metabolic pathways;Isoquinoline alkaloid biosynthesis;Biosynthesis of secondary metabolites;Tyrosine metabolism;Biosynthesis of cofactors	HMDB0000306;PW_C000210	Benzenoids	Benzene and substituted derivatives	Phenethylamines	0.0014714	6.62006	6.675	6.67482	6.08298	6.07496	6.08766	5.83894	5.83899	5.83489	5.71613	5.71042	5.71338	5.85144	5.82588	5.84255	5.98287	5.9952	6.0007	6.22969	6.24943	6.23561	6.35585	6.34635	6.35444	6.15013	6.16337	6.16748
	Val-Pro	20488-27-1	1.9645	C10H18N2O3	-	-	-	HMDB0029135	Organic acids and derivatives	Carboxylic acids and derivatives	Amino acids, peptides, and analogues	0.000840049	5.30499	5.35083	5.36005	5.46731	5.45321	5.4766	5.00747	5.02903	5.01668	4.5361	4.53858	4.5197	4.56473	4.56711	4.58023	4.61535	4.59306	4.64911	4.55543	4.56119	4.55289	4.58383	4.53448	4.53478	4.9154	4.9195	4.92366
	Pro-Ile-Thr	-	2.3399	C15H27N3O5	-	-	-	-	-	-	-	0.00122034	5.07337	5.12842	5.14781	4.93166	4.92738	4.9111	4.15338	4.15811	4.14939	0.000174059	0.000175133	1.938	0.00377511	0.947955	0.798615	0.000165997	0.000166181	0.640782	0.989793	0.972478	2.40813	2.85204	2.35694	0.000168591	4.19699	4.20663	4.1988
	Cuspidiol	-	3.3477	C14H20O3	-	-	-	-	-	-	-	0.00016814	2.47767	2.96621	2.44694	4.1118	4.10427	4.15175	4.24652	4.24887	4.21952	4.34648	4.35623	4.26213	4.3357	4.30146	4.30919	4.22864	4.31247	4.35468	4.31271	4.29253	4.32269	4.35685	4.31526	4.36356	4.22241	4.22244	4.22366
	4-Hydroxy-6-methyl-3-(1-oxobutyl)-2H-pyran-2-one	22073-85-4	3.6507	C10H12O4	-	-	-	HMDB0040637	Organic oxygen compounds	Organooxygen compounds	Carbonyl compounds	0.00304358	6.20112	6.20208	6.17223	5.19758	5.19814	5.20855	4.99881	5.02416	4.99511	4.95859	4.96619	4.94017	4.90443	4.89484	4.88294	4.88719	4.89053	4.89258	4.91594	4.92565	4.91566	4.86829	4.88224	4.87129	5.07807	5.04957	5.05369
	Phe-Ala-His	-	3.7167	C18H23N5O4	-	-	-	-	-	-	-	0.00111896	4.99064	4.99852	5.0171	4.63552	4.61831	4.60685	4.60779	4.64159	4.59199	4.52716	4.58793	4.57175	4.49334	4.45224	4.43449	4.45949	4.46141	4.49436	4.69784	4.73827	4.69593	4.36964	4.40226	4.39828	4.61035	4.60012	4.60413
	2,4-Diacetylphloroglucinol	-	3.8056	C10H10O5	C21896	-	-	-	-	-	-	0.012003	3.28147	3.24629	3.21016	3.2611	3.29311	3.26255	3.3339	3.29741	3.19902	3.99228	4.00155	3.96137	4.3142	4.27771	4.2961	4.36587	4.35507	4.35362	4.39669	4.38434	4.37493	4.41959	4.46355	4.43217	4.0267	3.94234	3.94603
	Phenethylamine	64-04-0	3.9586	C8H11N	C05332	map01100;map00360	Metabolic pathways;Phenylalanine metabolism	HMDB0012275	Benzenoids	Benzene and substituted derivatives	Phenethylamines	0.0027053	3.91682	3.85199	3.84028	4.70313	4.63337	4.58598	4.50492	4.52329	4.50407	4.30123	4.29627	4.33151	4.22329	4.16348	4.1948	4.0577	4.01953	3.9771	4.12121	4.09782	4.09226	4.01466	4.02991	4.00964	4.2043	4.20428	4.18462
	4-Hydroxy-2,6-dimethylaniline	3096-70-6	3.9798	C8H11NO	C16570	-	-	HMDB0060681;PW_C040582	Benzenoids	Phenols	Cresols	0.00230044	5.86622	5.73921	5.70552	4.46709	4.41624	4.44758	4.08885	4.13158	4.11636	3.97518	3.98446	4.00362	3.94833	3.95877	3.97803	3.97477	3.98164	3.98763	4.04784	4.03805	4.05819	3.99889	4.04682	4.02808	4.83479	4.85134	4.85601
	His-Thr-His	-	4.0425	C16H23N7O5	-	-	-	-	-	-	-	0.00113916	4.40643	4.39179	4.35137	4.25825	4.24634	4.20145	4.39607	4.32637	4.32423	4.21551	4.12109	4.14588	4.32004	4.27033	4.2503	4.11928	4.07081	4.11113	4.54609	4.55045	4.56802	4.7549	4.7974	4.81529	4.46231	4.45218	4.45668
	Silvaticol	-	4.1516	C10H10O4	-	-	-	-	-	-	-	0.00331316	4.88465	4.81215	4.80998	5.01511	4.99214	4.9954	4.86975	4.86352	4.83113	4.56428	4.56206	4.58417	4.34039	4.35626	4.38446	4.13156	4.10998	4.16058	3.75752	3.75052	3.84177	3.78644	3.78338	3.64366	4.59445	4.56628	4.57064
	3-(3,4-dihydroxyphenyl)prop-2-enal	-	4.1959	C9H8O3	-	-	-	-	-	-	-	0.00126299	3.86071	3.7988	3.77037	3.81525	3.83634	3.78274	3.86915	3.89881	3.89355	4.78654	4.76941	4.77853	4.89282	4.91015	4.91257	4.89127	4.87187	4.92637	5.01594	4.96161	5.0422	4.99013	4.99443	4.95743	4.90969	4.89747	4.90183
	2,2-Dimethylchroman-3,6 diol	-	4.3081	C11H14O3	-	-	-	-	-	-	-	0.00471961	3.68014	3.53018	3.51304	4.56379	4.52576	4.56415	4.30018	4.36234	4.30136	3.98835	3.94712	3.96594	4.36552	4.36074	4.39311	3.87287	3.88281	3.90837	3.84558	3.82209	3.86001	3.91477	3.92065	3.88424	4.31233	4.27587	4.27885
	N,n-dimethyl-1,4-phenylenediamine	99-98-9	4.4166	C8H12N2	C04203	-	-	HMDB0247696	Organic nitrogen compounds	Organonitrogen compounds	Amines	0.0091008	4.31138	4.44656	4.50343	3.89508	3.92603	3.93055	3.93757	3.91374	3.92081	3.57244	3.52687	3.53008	3.52952	3.52538	3.56665	3.45657	3.42035	3.45958	3.68438	3.69275	3.66207	3.50006	3.38895	3.46617	3.76085	3.81795	3.82321
	Penihydrone	-	4.5474	C14H22O3	-	-	-	-	-	-	-	0.00116086	3.47693	3.46964	3.47551	4.48232	4.48217	4.5204	4.59511	4.59002	4.56726	4.66445	4.65186	4.63742	4.61035	4.58488	4.6047	4.52612	4.55923	4.56608	4.58882	4.58481	4.58292	4.64843	4.59652	4.61529	4.55621	4.5458	4.54943
	Hydroquinone	123-31-9	4.6143	C6H6O2	C00530;C15603	map01100;map00350	Metabolic pathways;Tyrosine metabolism	HMDB0002434;PW_C001632	Benzenoids	Phenols	Benzenediols	0.00379387	5.02534	5.02367	5.0372	4.34067	4.33275	4.38184	3.93629	3.95203	3.95369	3.82475	3.7975	3.79361	3.75242	3.76013	3.78769	3.74916	3.75911	3.8221	3.79269	3.81659	3.79381	3.79037	3.81932	3.82618	4.10092	4.12548	4.12993
	Stipitaldehyde	-	4.6143	C9H8O4	-	-	-	-	-	-	-	0.00241453	4.44917	4.33281	4.41824	3.4544	3.44327	3.55949	3.14683	3.1797	3.19504	3.09094	3.0012	3.06239	3.04659	3.0104	3.03125	3.04012	2.84426	3.05652	3.08665	3.08854	2.99811	2.77728	2.91514	3.01109	3.60274	3.60365	3.58817
	Arg-Gly-Glu-Ser	-	4.6365	C16H29N7O8	-	-	-	HMDB0248575	Organic acids and derivatives	Carboxylic acids and derivatives	Amino acids, peptides, and analogues	0.00118892	5.15162	5.13368	5.15674	5.1984	5.22718	5.19048	5.04917	5.12069	5.09756	5.17816	5.22138	5.23092	5.10364	5.14988	5.07614	5.14717	5.15618	5.18381	5.3411	5.34907	5.34785	5.21012	5.06557	5.13729	5.19524	5.19537	5.18461
	Dobutamine	34368-04-2	5.1263	C18H23NO3	C06967	-	-	HMDB0014979	Benzenoids	Phenols	Benzenediols	0.000498692	4.25127	4.18528	4.17375	5.21124	5.1788	5.20063	5.3533	5.36614	5.34946	5.55343	5.61151	5.61029	5.43683	5.48014	5.47338	5.39834	5.33777	5.37282	5.19802	5.20491	5.20793	5.02029	4.97642	5.02935	5.37986	5.37486	5.37904
	Lys-Tyr-Thr	-	5.1263	C19H30N4O6	-	-	-	-	-	-	-	0.000905094	2.19468	2.21273	2.21893	3.2521	3.06127	3.41686	3.94285	3.89702	3.94132	4.96517	5.0358	5.01763	5.04979	5.11927	5.08706	5.10353	4.99503	5.00023	4.95825	4.95147	4.94209	4.84003	4.78805	4.8357	4.6516	4.65917	4.65217
	His-Ser-Gln	-	5.1704	C14H22N6O6	-	-	-	-	-	-	-	0.000838141	4.67294	4.6519	4.62846	4.64048	4.6388	4.66495	4.5157	4.53525	4.51998	4.48595	4.57252	4.56401	4.42778	4.42087	4.44289	4.48166	4.45365	4.4722	4.62353	4.61273	4.55008	4.36648	4.31235	4.36494	4.51006	4.50252	4.50662
	Sepedonin	-	5.2156	C11H12O5	-	-	-	-	-	-	-	0.00373393	3.191	3.16598	3.11296	3.12997	3.15173	3.11709	3.27534	3.24575	3.25306	4.04967	4.15735	4.07864	4.15589	4.2007	4.2021	4.17692	4.15235	4.16063	4.28561	4.28695	4.222	4.22929	4.14879	4.24794	4.37717	4.35201	4.3826
	11-Methoxyyangonin	2743-14-8	5.2156	C16H16O5	-	-	-	HMDB0030740	Phenylpropanoids and polyketides	Kavalactones	Not Available	0.00236608	4.73909	4.73458	4.66035	5.09872	5.12906	5.122	5.27192	5.31542	5.27707	5.14971	5.21446	5.1736	4.86533	4.91097	4.88139	4.48156	4.45355	4.47981	4.25853	4.29285	4.35573	4.35994	4.30406	4.30789	4.89264	4.87082	4.87519
	Capsaicin	404-86-4	5.3474	C18H27NO3	C06866	map01100;map00996;map01110	Metabolic pathways;Biosynthesis of various alkaloids;Biosynthesis of secondary metabolites	HMDB0002227;HMDB0302729;LMFA08020085	Benzenoids	Phenols	Methoxyphenols	0.000764329	3.8602	3.59744	3.68271	4.90216	4.88396	4.87802	5.13445	5.14102	5.1472	5.24892	5.29949	5.26007	5.16629	5.22805	5.18257	5.16436	5.1333	5.08055	4.87646	4.88917	4.85944	4.77731	4.70005	4.75829	5.17766	5.16975	5.17387
	Melazolide A	-	5.7576	C11H16O4	-	-	-	-	-	-	-	0.00389549	4.44892	4.42644	4.41905	2.93459	3.15748	3.14073	3.12287	3.16609	3.19984	3.08992	3.1837	3.06687	3.25444	2.81292	3.07191	2.99891	3.15154	3.056	3.07713	2.96202	3.02847	2.99067	2.96204	2.97488	3.47367	3.47357	3.49711
	(1S-cis)-4-[2,2-Dimethyl-3-(4-methyl-3-furanyl)cyclopropyl]-2-butanone	-	5.7576	C14H20O2	-	-	-	-	-	-	-	0.00128908	3.50023	3.54922	3.52291	4.66559	4.68738	4.65778	4.79638	4.76491	4.79577	4.66352	4.71202	4.67325	4.62896	4.6231	4.59618	4.62895	4.61891	4.62635	4.57852	4.54947	4.60164	4.58987	4.56844	4.60535	4.67968	4.66772	4.67239
	Pentalenolactone P	-	5.8017	C15H16O5	-	-	-	-	-	-	-	0.00106354	4.42805	4.41579	4.39074	4.45992	4.48442	4.47783	4.66251	4.667	4.66512	4.46704	4.4996	4.48339	4.74073	4.67321	4.73508	4.86232	4.85779	4.88263	4.95629	4.92857	4.99379	4.98537	4.99238	5.06149	4.84095	4.83071	4.83496
	Aristelegone A	-	5.9502	C12H14O2	-	-	-	-	-	-	-	0.00108017	3.19227	3.27598	2.98154	3.9936	3.99103	4.02709	4.24225	4.2854	4.24338	4.5935	4.61978	4.49996	4.533	4.53956	4.54921	4.54916	4.52578	4.54098	4.51518	4.51194	4.51029	4.35565	4.48166	4.50491	4.48355	4.4757	4.48454
	Smardaesidin A	-	5.9502	C20H28O6	-	-	-	-	-	-	-	0.00411061	3.41959	3.48324	3.38928	4.40682	4.51209	4.49774	4.75937	4.78556	4.73917	5.21303	5.26098	5.12514	5.19365	5.1879	5.21541	5.28194	5.2831	5.24181	5.38169	5.35055	5.3697	5.24393	5.36386	5.33445	5.14982	5.11673	5.15605
	Thr-Tyr-Gln	-	6.0795	C18H26N4O7	-	-	-	-	-	-	-	0.00071914	3.37911	3.41732	3.3282	3.86809	3.81083	3.70781	3.70021	3.61679	3.65927	3.67051	3.77762	3.65837	3.67341	3.65815	3.71721	3.3028	3.39055	3.43988	3.11612	3.00238	2.92903	2.45129	2.72683	2.68883	4.62964	4.62967	4.63542
	2-succinylbenzoate	-	6.4193	C11H10O5	C02730	map01100;map00130;map01110;map01240	Metabolic pathways;Ubiquinone and other terpenoid-quinone biosynthesis;Biosynthesis of secondary metabolites;Biosynthesis of cofactors	HMDB0304087	Organic oxygen compounds	Organooxygen compounds	Carbonyl compounds	0.00217197	3.51411	3.58269	3.57917	4.49545	4.46475	4.49581	4.70425	4.69764	4.68735	4.82332	4.85965	4.83818	4.70269	4.70223	4.76568	4.69661	4.69864	4.70774	4.52692	4.52959	4.5224	4.3659	4.33792	4.37158	4.68293	4.67378	4.66266
	Cyclo(Trp-Ala)	-	6.5507	C14H15N3O2	-	-	-	-	-	-	-	0.000881806	3.84955	3.7765	3.80606	5.33715	5.31503	5.34751	5.54548	5.55724	5.53462	5.90783	5.93692	5.97963	5.99461	5.97485	6.01527	5.9533	5.98878	5.99958	6.06426	6.03589	6.07154	5.99957	5.967	5.98396	5.93747	5.92706	5.93134
	Trp-Thr	-	6.5507	C15H19N3O4	-	-	-	HMDB0029093	Organic acids and derivatives	Carboxylic acids and derivatives	Amino acids, peptides, and analogues	0.00101773	3.36758	3.25418	3.32579	4.85628	4.84055	4.8718	5.0788	5.08306	5.04984	5.41594	5.45761	5.49368	5.5306	5.50622	5.54841	5.4752	5.52296	5.5364	5.59423	5.56495	5.60257	5.52576	5.4934	5.51447	5.46697	5.45596	5.46018
	Oblongolide	97344-05-3	6.6786	C14H20O2	C09519	-	-	-	-	-	-	0.00244481	3.59162	3.51028	3.51581	4.32467	4.31765	4.34175	4.50081	4.52044	4.48738	4.51056	4.48168	4.50226	4.46706	4.48516	4.47809	4.46459	4.45576	4.45678	4.49599	4.47506	4.4375	4.4597	4.47924	4.47863	4.52498	4.51387	4.50291
	Carinatine	64937-89-9	6.9419	C17H21NO4	C08523	-	-	-	-	-	-	0.00634751	3.30547	3.24272	3.33076	4.71184	4.66134	4.6977	4.16252	4.24236	4.07594	2.90425	2.6656	2.34739	3.44271	3.36235	3.50942	2.05879	2.05927	2.06581	2.07115	2.08105	2.06877	2.07058	2.06664	2.06547	3.68512	3.64801	3.69105
	Chrysarobin	491-58-7	6.9636	C15H12O3	C10314	-	-	HMDB0250218	Benzenoids	Anthracenes	Not Available	0.00150104	4.68751	4.66844	4.6648	5.70779	5.6697	5.69806	5.85081	5.86967	5.76572	5.92888	5.93145	5.90798	5.86799	5.85038	5.90464	5.90826	5.90563	5.92366	5.87025	5.92131	5.89401	5.85127	5.8615	5.84341	5.87151	5.85437	5.85947
	10-methylacridone	719-54-0	7.2839	C14H11NO	-	-	-	HMDB0033000	Organoheterocyclic compounds	Quinolines and derivatives	Benzoquinolines	0.00250823	4.39681	4.41823	4.39556	3.76028	3.79916	3.80633	3.29779	3.42628	3.26506	2.60003	2.71609	2.70779	2.47249	2.6142	2.44342	2.58685	2.50363	2.4288	2.79198	2.63647	2.58093	2.26835	2.5602	2.17349	3.58719	3.57029	3.57351
	Vasicinone	486-64-6	7.3908	C11H10N2O2	C10744	-	-	HMDB0259770	Organoheterocyclic compounds	Diazanaphthalenes	Benzodiazines	0.00476949	2.89884	2.92915	2.91782	3.8223	3.84093	3.83265	4.09447	4.10631	4.07671	4.34222	4.34344	4.31859	4.36599	4.34358	4.26791	4.28934	4.28715	4.30909	4.32987	4.42277	4.37738	4.41813	4.41129	4.36278	4.25508	4.25591	4.29074
	Pro-Asn	-	7.4532	C9H15N3O4	-	-	-	HMDB0029012	Organic acids and derivatives	Carboxylic acids and derivatives	Amino acids, peptides, and analogues	0.00324132	3.36921	3.42178	3.40817	4.21145	4.24699	4.21621	4.56946	4.54522	4.55145	5.01433	4.97769	4.9775	4.90293	4.87718	4.88771	4.79079	4.84438	4.74481	4.79489	4.82295	4.75515	4.56168	4.5946	4.63818	4.83229	4.80808	4.83734
	Propafenone	54063-53-5	7.4532	C21H27NO3	C07381	-	-	HMDB0015313	Phenylpropanoids and polyketides	Linear 1,3-diarylpropanoids	Not Available	0.00224951	3.58505	3.53826	3.55846	4.51957	4.50933	4.50575	4.74476	4.66656	4.68796	4.63629	4.6255	4.65823	4.62613	4.56716	4.57613	4.6305	4.63745	4.53106	4.81561	4.80634	4.79782	4.7872	4.81287	4.90219	4.94694	4.94685	4.96619
	Artonol A	186824-57-7	7.6642	C21H20O5	-	-	-	HMDB0030487	Organoheterocyclic compounds	Benzopyrans	1-benzopyrans	0.000856359	2.88667	2.63157	2.66871	4.43238	4.43099	4.49514	4.66166	4.61302	4.66266	4.87347	4.905	4.89687	4.93783	4.89889	4.91681	4.94256	4.91039	4.94879	4.91042	4.89114	4.87788	4.87618	4.86512	4.83588	4.81236	4.81281	4.80546
	Herbarumin I	-	7.7092	C12H20O4	-	-	-	-	-	-	-	0.000540721	4.52833	4.51896	4.50776	4.83486	4.85886	4.87078	4.65386	4.66346	4.65046	3.95899	3.7412	3.73188	3.65168	3.56273	3.63179	3.4179	3.27542	3.3136	3.32072	3.38608	3.27626	3.29282	3.21095	3.28311	4.19613	4.19251	4.19668
	Phe-Pro-Arg	-	7.8176	C20H30N6O4	-	-	-	HMDB0253027	Organic acids and derivatives	Carboxylic acids and derivatives	Amino acids, peptides, and analogues	0.000911389	4.18316	4.13688	4.15065	5.40862	5.39418	5.41539	5.83894	5.87195	5.83899	6.12784	6.14515	6.12086	6.13939	6.11795	6.1294	6.03672	6.01647	5.98234	6.03719	6.00734	6.01008	5.93874	5.95802	5.92365	5.94262	5.95338	5.9469
	Linderalactone	728-61-0	8.054	C15H16O3	C17425	-	-	-	-	-	-	0.000851667	3.10319	3.0128	2.78754	3.47412	3.51288	3.54983	4.112	4.14238	4.13566	4.53563	4.58878	4.52612	4.55803	4.57743	4.58387	4.58116	4.61777	4.6199	4.55918	4.56209	4.56097	4.49637	4.52089	4.47808	4.3782	4.3814	4.38564
	Cannabispiradienone	-	8.054	C15H14O3	-	-	-	-	-	-	-	0.00123944	2.76272	2.91476	2.65274	3.44094	3.27817	3.41668	3.90595	3.94993	3.96207	4.33964	4.40793	4.35869	4.38287	4.44628	4.43408	4.45094	4.50252	4.50098	4.42835	4.40839	4.44104	4.37584	4.40357	4.35487	4.27289	4.26237	4.26668
	(1beta,4alpha,5alpha,6beta,8alpha,10b)-1,10:4,5-Diepoxy-6-hydroxy-7(11)-germacren-12,8-olide	366494-94-2	8.054	C15H20O5	-	-	-	HMDB0038545	Lipids and lipid-like molecules	Prenol lipids	Terpene lactones	0.00340976	4.70262	4.68881	4.73418	4.94342	4.88311	4.87809	4.90233	4.88649	4.89044	4.62577	4.68948	4.57794	4.66237	4.67791	4.69773	4.68178	4.669	4.67952	4.83245	4.79796	4.80048	4.56812	4.62343	4.61041	4.68595	4.71131	4.71564
	Olomoucine	101622-51-9	8.054	C15H18N6O	-	-	-	HMDB0035233	Organoheterocyclic compounds	Imidazopyrimidines	Purines and purine derivatives	0.000966164	3.53673	3.132	3.35053	4.77633	4.76794	4.75222	5.37389	5.37839	5.38103	5.78817	5.83051	5.7796	5.83117	5.86633	5.83912	5.87341	5.90093	5.92488	5.8446	5.83061	5.84656	5.77269	5.82699	5.78251	5.67853	5.67196	5.68286
	Bitolterol	30392-40-6	8.138	C28H31NO5	C06853	-	-	HMDB0249279	Phenylpropanoids and polyketides	Depsides and depsidones	Not Available	0.00124979	4.4042	4.3586	4.3836	5.36905	5.38375	5.40795	5.5537	5.58547	5.60815	5.45517	5.49865	5.46873	5.33657	5.3623	5.38339	5.44592	5.43154	5.37659	5.59963	5.55314	5.58951	5.63005	5.64505	5.58735	5.68007	5.68972	5.69394
	1-Dehydro-15alpha-hydroxytestololactone	-	8.1603	C19H24O4	C14946	-	-	-	-	-	-	0.0012888	2.88495	3.12223	2.97883	3.90637	3.9668	3.92256	4.11137	4.10703	4.0317	4.63598	4.55193	4.53677	4.85621	4.88353	4.90251	4.95211	5.0829	5.12159	4.99421	4.99263	5.00853	5.12975	5.12338	5.08217	4.57305	4.56131	4.56636
	Carotamine	-	8.3129	C14H13N3O3	-	-	-	HMDB0039955	Benzenoids	Benzene and substituted derivatives	Anilides	0.0014078	4.28645	4.3011	4.24431	5.34612	5.37068	5.31657	5.8684	5.74308	5.79374	5.86695	5.8895	5.95007	6.01549	5.99384	6.04327	5.82927	5.89902	5.92017	5.84588	5.89264	5.90583	5.87304	5.87213	5.81744	5.89706	5.8811	5.88518
	3alpha-Hydroxyoreadone	124869-06-3	8.3997	C14H20O4	-	-	-	HMDB0036047	Organoheterocyclic compounds	Naphthofurans	Not Available	0.000302825	3.68926	3.72894	3.62533	3.81595	3.76556	3.81931	4.22742	4.22389	4.21797	4.62319	4.59671	4.60675	4.5659	4.56304	4.58863	4.49124	4.48648	4.5047	4.45285	4.45531	4.40495	4.34749	4.34209	4.36577	4.47453	4.47459	4.47691
	Dihydro-beta-tubaic acid	-	9.0621	C13H16O4	-	-	-	-	-	-	-	0.00103274	2.8203	2.77512	2.53548	3.55216	3.47538	3.58595	4.1084	4.10694	4.10891	5.02109	5.0257	4.98691	5.17056	5.18713	5.17531	5.12246	5.15547	5.15327	4.84935	4.86883	4.8688	4.77982	4.75666	4.79376	4.74925	4.74094	4.7406
	Trp-Arg	-	9.2328	C17H24N6O3	-	-	-	HMDB0029077	Organic acids and derivatives	Carboxylic acids and derivatives	Amino acids, peptides, and analogues	0.000719814	1.88879	1.32099	1.87136	4.42806	4.49367	4.49266	4.82695	4.77373	4.77031	5.06745	4.98074	4.97239	5.23754	5.19716	5.25737	5.28738	5.38828	5.43831	5.33662	5.34605	5.32791	5.45223	5.43421	5.44083	4.96721	4.96008	4.96412
	5-hydroxypropafenone	-	9.3198	C21H27NO4	-	-	-	HMDB0060988	Phenylpropanoids and polyketides	Linear 1,3-diarylpropanoids	Cinnamylphenols	0.000683454	2.84344	2.86157	2.8678	2.86648	3.01176	2.96711	3.31774	3.38313	3.14758	4.01786	4.02983	4.02207	4.5106	4.46666	4.4534	4.94388	4.9424	4.93646	5.06261	5.03989	5.05992	5.06781	5.05366	5.03762	4.57647	4.57659	4.57111
	2,2-Bis(4-hydroxyphenyl)-1-propanol	142648-65-5	9.385	C15H16O3	C13631	-	-	-	-	-	-	0.000810032	3.02385	3.06883	2.99015	3.54942	3.50664	3.45746	3.89853	3.93456	3.91167	4.584	4.58068	4.54879	4.60832	4.59809	4.62142	4.58621	4.61645	4.59837	4.50653	4.53959	4.50362	4.394	4.38544	4.36578	4.37596	4.37881	4.38301
	Parthenicin	-	9.4069	C15H18O4	-	-	-	-	-	-	-	0.00111717	3.2169	3.33867	3.23338	3.44009	3.48955	3.50418	3.94228	3.94173	3.96376	4.41295	4.41388	4.3769	4.4651	4.43921	4.46158	4.45994	4.47781	4.45731	4.41932	4.38625	4.3773	4.27328	4.27557	4.26721	4.23952	4.23442	4.24389
	Tetracosapentaenoic acid (24:5n-3)	-	9.4275	C24H38O2	-	-	-	HMDB0006323	Lipids and lipid-like molecules	Fatty Acyls	Fatty acids and conjugates	0.00147072	1.70871	1.72652	1.73265	1.73135	1.7368	1.73861	2.9059	2.88574	3.02128	4.1247	4.11686	4.10961	4.62045	4.57604	4.58315	4.94838	4.93126	4.92381	5.16788	5.17292	5.25112	5.29825	5.29177	5.27564	3.84557	3.85271	3.85675
	Triphenylphosphine oxid	-	9.4717	C18H15OP	-	-	-	-	-	-	-	0.000843288	5.24249	5.18786	5.19877	4.53675	4.50138	4.49181	4.50553	4.50441	4.51558	4.46221	4.45199	4.47459	4.41444	4.414	4.42528	4.43835	4.42225	4.41384	4.64292	4.65002	4.62283	4.43926	4.46639	4.45719	4.64335	4.63553	4.63973
	Arg-Ile-Tyr	-	9.9551	C21H34N6O5	-	-	-	-	-	-	-	0.000841029	2.93744	2.93195	2.93819	4.80834	4.8411	4.79386	5.32346	5.27641	5.29195	5.69212	5.73106	5.72674	5.69407	5.75324	5.70553	5.65395	5.62285	5.56979	5.60625	5.59565	5.61401	5.46328	5.53227	5.50369	5.49491	5.49995	5.50415
	Phe-Ala-Lys	-	10.041	C18H28N4O4	-	-	-	-	-	-	-	0.0015874	2.57467	2.59278	2.59901	2.59769	2.60322	2.60507	3.34362	3.44807	3.63633	4.78164	4.75479	4.79058	5.19113	5.16414	5.19193	5.37793	5.40825	5.43917	5.68171	5.66569	5.70759	5.77727	5.80247	5.76669	4.62966	4.63957	4.64404
	Sarcostolide E	-	10.106	C20H26O4	-	-	-	-	-	-	-	0.00152492	2.61418	2.74608	2.74934	4.45297	4.55655	4.51976	4.82744	4.84373	4.79503	5.30935	5.21948	5.22617	5.49758	5.51581	5.53734	5.59513	5.68899	5.74686	5.61081	5.63452	5.63604	5.72539	5.74003	5.72709	5.22103	5.21009	5.20557
	6-Deoxyerythronolide B	15797-36-1	10.1718	C21H38O6	C03240	map01100;map01110	Metabolic pathways;Biosynthesis of secondary metabolites	LMPK04000002	-	-	-	0.00252906	3.47831	3.39986	3.4464	4.54285	4.55008	4.56967	4.11802	4.1485	4.16076	2.26146	1.24982	1.24192	1.23282	1.22122	1.22785	1.22789	1.22834	1.23456	1.23963	1.24364	1.23737	1.55659	1.23534	1.72476	3.54287	3.52578	3.52981
	LysoPA(21:0/0:0)	-	10.3032	C24H49O7P	-	-	-	HMDB0114741	Lipids and lipid-like molecules	Glycerophospholipids	Glycerophosphates	0.00113667	3.15163	3.20261	3.32547	4.38396	4.3641	4.38727	4.84786	4.84453	4.84259	5.26557	5.20737	5.25494	5.30938	5.26818	5.31057	5.30227	5.29138	5.27358	5.40996	5.40195	5.35474	5.34571	5.37582	5.35065	5.26251	5.27019	5.27431
	Tricalysiolide E	-	10.586	C20H26O4	-	-	-	-	-	-	-	0.000507009	3.82658	3.84474	3.85098	3.84966	3.85521	3.85705	3.88541	3.88563	3.84929	4.51663	4.43952	4.48676	4.75831	4.71871	4.77226	4.90562	4.96738	4.96852	4.9653	4.99033	4.99593	5.12024	5.12234	5.1137	4.24381	4.24088	4.24507
	Ala-Arg-Trp	-	10.7741	C20H29N7O4	-	-	-	-	-	-	-	0.00132462	4.02829	4.04644	4.05269	4.05137	4.05691	4.05876	4.05277	4.06323	4.051	4.64073	4.59399	4.62845	5.06195	5.07829	5.09461	5.22162	5.28836	5.30687	5.21203	5.24424	5.24865	5.31108	5.29648	5.28384	4.06049	4.0669	4.07119
	Arg-Gly-Asp-Val	-	10.7741	C17H31N7O7	-	-	-	HMDB0248574	Organic acids and derivatives	Carboxylic acids and derivatives	Amino acids, peptides, and analogues	0.00090994	3.42621	3.56969	3.46375	4.45155	4.42598	4.49102	4.64127	4.69867	4.72217	4.99857	5.02725	5.04789	5.16881	5.16142	5.14164	5.32297	5.25943	5.22869	5.5165	5.5127	5.51888	5.53577	5.51964	5.52436	5.30147	5.30684	5.31111
	2'-o-methylisoliquiritigenin	112408-67-0	10.8611	C16H14O4	C15531	-	-	HMDB0037319	Phenylpropanoids and polyketides	Linear 1,3-diarylpropanoids	Cinnamylphenols	0.00967247	4.67388	4.65071	4.66322	3.57865	3.53462	3.56321	3.41885	3.35946	3.23537	2.69507	2.79619	2.65642	2.48729	2.81115	2.61461	2.71692	2.84105	2.81281	2.80381	2.62665	2.83615	2.89387	2.83243	2.85967	3.15548	3.10478	3.10175
	4-Acetamidoantipyrine	-	10.9467	C13H15N3O2	-	-	-	HMDB0246326	Organoheterocyclic compounds	Azoles	Pyrazoles	0.0008354	4.18833	4.19248	4.13855	4.66543	4.67256	4.67243	5.05253	5.0941	5.07428	5.29352	5.29267	5.28511	5.31211	5.28037	5.33126	5.28981	5.29977	5.28041	5.38181	5.42124	5.4285	5.42913	5.43571	5.42432	5.28903	5.28922	5.28148
	Morinin A	-	11.1412	C15H18O3	-	-	-	-	-	-	-	0.00243993	2.70291	2.5666	2.7316	3.6723	3.70016	3.72162	4.0481	4.04482	4.03906	4.27144	4.27952	4.265	4.26429	4.26706	4.25013	4.2696	4.28752	4.30559	4.29785	4.31627	4.31031	4.25461	4.24669	4.28105	4.25892	4.23957	4.2428
	Dihydroactinidiolide	15356-74-8	11.319	C11H16O2	-	-	-	HMDB0035240	Organoheterocyclic compounds	Benzofurans	Not Available	0.0023402	3.69542	3.58372	3.62093	4.29383	4.37141	4.38966	4.28026	4.2732	4.26745	4.1824	4.22367	4.23114	4.20716	4.16547	4.20189	4.2252	4.21298	4.21701	4.27114	4.26934	4.29426	4.29442	4.27314	4.28359	4.25816	4.23869	4.25194
	Val-Thr-Tyr-Lys	-	11.4042	C24H39N5O7	-	-	-	-	-	-	-	0.00180018	2.33948	2.69795	2.37802	4.61035	4.66305	4.69545	5.21041	5.18462	5.18881	5.43691	5.3989	5.379	5.40955	5.43113	5.48111	5.51485	5.56752	5.70184	5.71889	5.72239	5.7374	5.693	5.6746	5.7191	5.48568	5.5005	5.50445
	Cannabidiolic acid	1244-58-2	11.4484	C22H30O4	C10784	map01100;map01110;map00999	Metabolic pathways;Biosynthesis of secondary metabolites;Biosynthesis of various plant secondary metabolites	HMDB0249587	Benzenoids	Benzene and substituted derivatives	Benzoic acids and derivatives	0.00127859	3.55042	3.56857	3.57481	3.73699	3.57903	3.63051	4.30969	4.29716	4.31091	4.81366	4.82858	4.81679	4.94791	4.95389	4.96987	4.99953	4.97612	5.00907	5.28652	5.26431	5.28083	5.15251	5.14712	5.20404	4.92379	4.91142	4.91564
	5-Methyltetrahydrofolic acid	134-35-0	11.5361	C20H25N7O6	C00440	map01100;map01200;map00670	Metabolic pathways;Carbon metabolism;One carbon pool by folate	HMDB0001396	Organoheterocyclic compounds	Pteridines and derivatives	Pterins and derivatives	0.00332405	2.63336	2.63781	2.61891	4.76793	4.77149	4.79731	4.73382	4.76897	4.70508	4.55886	4.62367	4.58341	4.34585	4.35909	4.33887	4.17524	4.24309	4.17279	3.95035	4.03026	4.01685	3.83167	3.76985	3.79854	4.40554	4.38266	4.40987
	4,5-Bisphenol-o-quinone	163405-36-5	11.5581	C15H14O3	C13628	-	-	-	-	-	-	0.000871155	3.92319	3.79824	3.75295	4.64833	4.65999	4.67892	5.05661	5.02912	5.04215	5.40077	5.41276	5.38626	5.44145	5.44285	5.45493	5.38291	5.38823	5.39957	5.37483	5.36439	5.35019	5.31784	5.30769	5.31799	5.30418	5.29496	5.29922
	Pa(18:3(9,11,15)-oh(13)/2:0)	-	11.5581	C23H39O9P	-	-	-	HMDB0266574	Not Available	Not Available	Not Available	0.00198221	2.85112	2.9678	2.81299	4.99469	5.00065	5.02174	4.94354	4.97912	4.92469	4.76799	4.81488	4.79606	4.58975	4.58122	4.57353	4.39512	4.38153	4.38865	4.22764	4.2145	4.18043	3.99644	3.97551	3.98175	4.5879	4.59769	4.60611
	LysoPE(18:3(6Z,9Z,12Z)/0:0)	-	11.6023	C23H42NO7P	-	-	-	HMDB0011508	Lipids and lipid-like molecules	Glycerophospholipids	Glycerophosphoethanolamines	0.00447536	3.02692	2.51855	2.52478	4.38661	4.41498	4.40614	4.90346	4.93439	4.89185	5.69796	5.72495	5.7079	5.7679	5.79252	5.76827	5.70993	5.67763	5.6519	5.69518	5.6864	5.6304	5.67707	5.61532	5.63293	5.27277	5.27266	5.31369
	Momilactone B	51415-08-8	11.668	C20H26O4	-	-	-	HMDB0036749	Organoheterocyclic compounds	Naphthopyrans	Not Available	0.000667326	4.60504	4.34032	4.35503	5.56848	5.57687	5.59369	5.95284	5.95268	5.95704	6.31707	6.33058	6.30751	6.35801	6.35934	6.37682	6.31587	6.31931	6.33643	6.2858	6.28145	6.25514	6.22332	6.23167	6.24236	6.20064	6.19237	6.1967
	2,3-Epoxymenaquinone	-	11.8562	C21H24O3	C20265	map01100;map00130;map01110;map01240	Metabolic pathways;Ubiquinone and other terpenoid-quinone biosynthesis;Biosynthesis of secondary metabolites;Biosynthesis of cofactors	HMDB0060359	Lipids and lipid-like molecules	Prenol lipids	Quinone and hydroquinone lipids	0.00158452	4.55898	4.55239	4.58072	5.35239	5.36516	5.32784	5.79181	5.84163	5.78012	5.91918	5.97996	5.98874	6.04778	6.09326	6.04197	6.03429	5.99847	5.99188	6.15673	6.09945	6.09646	6.13387	6.10373	6.05499	5.9725	5.97253	5.95614
	Mg(18:3(9z,12z,15z)/0:0/0:0)	-	11.8562	C21H36O4	-	-	-	HMDB0011570	Lipids and lipid-like molecules	Fatty Acyls	Lineolic acids and derivatives	0.000494996	3.95302	4.14884	4.09446	4.76563	4.75198	4.7398	5.00169	5.08857	5.05666	5.01985	5.08191	5.01207	5.11159	5.14677	5.07122	5.14375	5.06431	5.05283	5.12545	5.06915	5.08209	5.13127	5.13306	5.10084	5.06831	5.06836	5.06399
	Ethotoin	86-35-1	11.878	C11H12N2O2	C07839	-	-	HMDB0014892	Organoheterocyclic compounds	Azolidines	Imidazolidines	0.000805558	3.61469	3.63284	3.63908	3.63776	3.67638	3.65136	4.47579	4.53248	4.54025	4.68276	4.68694	4.74416	4.80083	4.84595	4.78456	4.80507	4.72938	4.70661	4.90443	4.83224	4.84067	4.88446	4.82052	4.80296	4.70981	4.70963	4.70316
	6-Gingerol	23513-14-6	12.0268	C17H26O4	C10462	map01110;map00945	Biosynthesis of secondary metabolites;Stilbenoid, diarylheptanoid and gingerol biosynthesis	HMDB0005783;HMDB0252720	Benzenoids	Phenols	Methoxyphenols	0.00117013	2.74699	2.76511	2.77135	3.25889	2.77557	3.26973	4.69474	4.72192	4.75644	5.5194	5.5089	5.51758	5.73411	5.73841	5.77005	5.89813	5.94588	6.07152	5.91427	5.95517	5.97547	6.01219	6.02979	6.03256	5.42109	5.42957	5.43352
	Alpha-Methylstyrene	98-83-9	12.1551	C9H10	C14395	-	-	HMDB0059899	Benzenoids	Benzene and substituted derivatives	Phenylpropenes	0.00269103	5.04173	5.04867	5.07958	4.95447	4.97141	4.99027	4.73119	4.69714	4.73072	4.94341	4.92551	4.87589	4.93256	4.9139	4.9105	4.74451	4.74518	4.79105	4.79305	4.79324	4.79317	5.00419	5.02616	4.97721	4.91976	4.89509	4.89931
	Chavicol	501-92-8	12.1551	C9H10O	C16930	map00940;map01110	Phenylpropanoid biosynthesis;Biosynthesis of secondary metabolites	HMDB0034107	Benzenoids	Phenols	1-hydroxy-2-unsubstituted benzenoids	0.00357521	4.26278	4.26657	4.29228	4.18283	4.21923	4.26659	4.04487	4.065	4.09318	4.32895	4.32392	4.26579	4.3189	4.25261	4.30626	4.19387	4.18158	4.26359	4.21065	4.23348	4.21448	4.43704	4.45632	4.41749	4.22792	4.25197	4.25598
	Hymenoflorin	51292-63-8	12.1551	C15H20O5	C09480	-	-	-	-	-	-	0.00169122	4.87904	4.87661	4.90133	4.74263	4.76171	4.80447	4.54304	4.51189	4.52184	4.74905	4.73681	4.72195	4.74832	4.68041	4.72461	4.5476	4.50301	4.54721	4.55431	4.54379	4.54728	4.75467	4.76668	4.71557	4.71796	4.70262	4.70656
	Trp-Ala-Arg	-	12.1551	C20H29N7O4	-	-	-	-	-	-	-	0.000539569	5.25313	5.25572	5.2746	5.17466	5.1766	5.20081	4.93803	4.90653	4.93494	5.13267	5.13301	5.10439	5.07506	5.05275	5.07339	4.9535	4.89927	4.98021	4.98783	4.98894	4.96729	5.17539	5.18647	5.13699	5.07636	5.07633	5.0716
	1-(4-Hydroxy-3-methoxyphenyl)-3-decanone	27113-22-0	12.197	C17H26O3	C10482	-	-	HMDB0030801	Benzenoids	Phenols	Methoxyphenols	0.000674847	4.89036	4.60852	4.5567	5.66639	5.68815	5.7192	6.08113	6.04676	6.07567	6.73676	6.74893	6.75383	6.84249	6.86101	6.85	6.79427	6.80149	6.79233	6.72208	6.7296	6.70613	6.70134	6.69402	6.70704	6.60314	6.6032	6.59545
	Lotusine	6871-67-6	12.4823	C19H24NO3+	C17567	-	-	HMDB0033347	Organoheterocyclic compounds	Isoquinolines and derivatives	Benzylisoquinolines	0.00168719	3.42945	3.4476	3.45384	3.45252	3.45807	3.45991	3.48287	3.46438	3.55655	4.64258	4.54645	4.53917	4.74464	4.75501	4.72092	4.76123	4.8816	4.86505	4.81348	4.81761	4.7578	4.98183	4.93329	4.96514	4.48387	4.4692	4.47342
	Vulgarin	3162-56-9	12.6822	C15H20O4	C09600	-	-	HMDB0036130	Lipids and lipid-like molecules	Prenol lipids	Terpene lactones	0.00106364	4.19607	4.21422	4.22047	4.21915	4.34008	4.27584	4.84324	4.86358	4.89333	5.49568	5.45825	5.43908	5.51518	5.49882	5.48835	5.50568	5.52097	5.49842	5.53136	5.48536	5.47228	5.50518	5.50193	5.49365	5.29505	5.28569	5.29579
	Papaverine	58-74-2;61-25-6	12.7844	C20H21NO4	C06533	map00950;map01110	Isoquinoline alkaloid biosynthesis;Biosynthesis of secondary metabolites	HMDB0015245	Organoheterocyclic compounds	Isoquinolines and derivatives	Benzylisoquinolines	0.00127855	3.79549	3.76787	3.62284	4.31572	4.39646	4.3106	4.76696	4.85757	4.85416	5.15823	5.12967	5.11978	5.25312	5.23012	5.2649	5.24802	5.26712	5.25092	5.24276	5.29475	5.2226	5.24071	5.22498	5.23442	5.08164	5.09029	5.09438
	9(z),11(e)-conjugated linoleic acid	-	12.906	C18H32O2	-	-	-	-	-	-	-	0.00149113	4.66036	4.60151	4.5827	4.96859	4.97226	5.00542	4.6719	4.74708	4.73426	4.31436	4.21993	4.19126	3.93175	3.93859	3.95767	3.87123	3.81231	3.78392	3.90131	3.7153	3.77347	3.80718	3.72369	3.79608	4.39568	4.38274	4.38751
	Arg-Phe-Arg	-	12.9668	C21H35N9O4	-	-	-	-	-	-	-	0.00956363	0.0937906	0.0973768	0.0986385	5.30461	5.26687	5.32268	5.56409	5.53241	5.53521	5.16652	5.27309	5.25602	4.90964	4.86539	4.81594	4.30214	4.28992	4.16718	0.101065	0.101953	0.100568	0.098855	0.100125	0.0998815	4.74461	4.74962	4.82607
	O-Phosphocholine	107-73-3	12.9869	C5H15NO4P+	C00588	map01100;map00564	Metabolic pathways;Glycerophospholipid metabolism	HMDB0001565	Organic nitrogen compounds	Organonitrogen compounds	Quaternary ammonium salts	0.00241123	4.26346	4.21311	4.18268	5.21035	5.2345	5.19876	5.34795	5.30287	5.37717	5.07068	5.12082	5.1503	4.85522	4.8567	4.84793	4.60696	4.62375	4.61622	4.01832	4.10565	4.07927	3.69293	3.67293	3.64391	4.93996	4.93984	4.96056
	Obscuraminol A	-	13.1084	C18H31NO	-	-	-	LMSP01080035	-	-	-	0.00104342	5.15124	5.11608	5.07617	4.99335	4.98788	5.01694	4.71097	4.70592	4.71971	4.91203	4.91669	4.91542	4.81521	4.83338	4.85571	4.5681	4.53911	4.59068	4.84381	4.85584	4.83895	5.14734	5.19136	5.17853	4.94014	4.92989	4.9341
	Pe(18:2/0:0)	-	13.2319	C23H44NO7P	-	-	-	-	-	-	-	0.0080471	4.05012	4.1402	4.13985	4.75789	4.76004	4.73136	4.9679	4.98088	4.89919	4.44919	4.57075	4.69173	3.74742	4.00423	4.19668	1.85569	2.05455	2.68527	0.445767	0.448504	0.444228	1.68199	2.91635	0.442098	4.10923	4.11167	4.16797
	Pe(18:1/0:0)	-	13.3549	C23H46NO7P	-	-	-	LMGP02050004	-	-	-	0.00162583	4.88615	4.85022	4.77059	6.23827	6.20869	6.17201	6.4886	6.48842	6.48909	6.28067	6.26386	6.26696	6.09928	6.08723	6.13395	5.95864	5.95662	5.94593	5.53317	5.50631	5.52668	5.38063	5.3682	5.39587	5.9939	6.00833	6.0125
	Cinncassiol A	73599-11-8	13.7108	C20H30O7	C17645	-	-	HMDB0035164	Lipids and lipid-like molecules	Prenol lipids	Terpene lactones	0.00408378	3.35003	3.65434	3.09613	4.49779	4.53732	4.54641	5.08577	5.0402	5.09878	5.57725	5.62169	5.63405	5.74964	5.72682	5.73953	5.88894	5.87646	5.89887	5.83747	5.86623	5.84414	5.89157	5.87321	5.89042	5.46538	5.50203	5.50609
	(1(10)E,4E,6a,9b)-9-(2-Methylbutanoyloxy)-1(10),4,11(13)-germacratrien-12,6-olide	-	14.0818	C20H28O4	-	-	-	HMDB0031374	Lipids and lipid-like molecules	Prenol lipids	Terpene lactones	0.00190427	3.30479	2.74978	2.67564	3.65112	3.68903	3.64144	4.09799	4.15111	4.15046	4.56452	4.54638	4.57459	4.76958	4.7958	4.7764	5.00667	4.95397	4.98096	5.40009	5.39334	5.43241	5.65	5.66413	5.66389	4.86699	4.86711	4.88312
	Assafoetidin	115361-83-6	14.1899	C24H30O4	-	-	-	HMDB0033543	Lipids and lipid-like molecules	Prenol lipids	Terpene lactones	0.00835401	3.27472	2.46831	2.40205	2.40074	3.07981	3.24272	3.59135	3.60207	3.68901	3.61963	3.66416	3.55737	4.02037	4.09929	4.12954	4.32676	4.33811	4.36507	4.73402	4.74181	4.76976	4.96273	5.00379	5.01284	4.11419	4.11316	4.17348
	Dg(14:1(9z)/14:1(9z)/0:0)	-	14.501	C31H56O5	C00165	-	-	HMDB0007038	Lipids and lipid-like molecules	Glycerolipids	Diradylglycerols	0.00159774	5.21927	5.24679	5.28891	5.49679	5.5164	5.52144	5.17334	5.21185	5.17477	4.49969	4.38798	4.33421	4.35977	4.38394	4.33854	4.26102	4.28067	4.18839	4.28114	4.24933	4.2086	4.27525	4.13271	4.13434	4.77725	4.78797	4.79205
	Dg(20:5(5z,8z,11z,14z,16e)-oh(18)/16:0/0:0)	-	14.5236	C39H66O6	-	-	-	HMDB0295524	Not Available	Not Available	Not Available	0.00258947	4.94776	5.05024	5.3278	5.41662	5.52776	5.46383	5.20134	5.09766	5.07964	4.61604	4.31329	4.05155	3.88224	3.84958	3.93024	3.44816	3.50734	3.41494	3.63095	4.10336	3.97051	3.26342	3.3658	3.27845	4.55151	4.52925	4.53387
	Cladospolide B	-	14.5464	C12H20O4	-	-	-	-	-	-	-	0.000958332	4.25192	4.23054	4.2392	4.62533	4.70396	4.69514	4.45398	4.54915	4.52288	3.85227	3.69138	3.6499	3.51998	3.52391	3.53901	3.35598	3.33729	3.19534	3.43606	3.24829	3.27534	3.13282	3.21267	3.10531	4.01415	4.00682	4.01249
	Mellein	480-33-1	14.6359	C10H10O3	-	-	-	HMDB0301747	Organoheterocyclic compounds	Benzopyrans	2-benzopyrans	0.000628586	5.03474	4.98402	4.96698	5.07826	5.02555	5.00132	4.94526	4.98116	4.94786	4.6622	4.65561	4.64706	4.41656	4.4193	4.39073	4.51721	4.47362	4.47365	4.46766	4.44922	4.44088	4.05969	4.09143	4.07475	4.67218	4.66655	4.6708
	Pc(23:0/0:0)	-	14.8597	C31H64NO7P	-	-	-	-	-	-	-	0.00387737	3.43812	4.22612	4.16513	3.97615	3.76522	3.77019	3.31716	3.54854	3.44121	4.76178	4.80907	4.86579	4.95548	4.97075	4.95778	4.95375	4.92725	4.85919	4.96031	4.94847	4.96688	4.91932	4.86852	4.88005	4.43997	4.46708	4.47212
	Melophlin R	-	14.9049	C21H37NO3	-	-	-	-	-	-	-	0.0044353	3.41479	3.48572	3.38634	4.6466	4.67944	4.71634	4.74	4.84333	4.79165	4.31441	4.37408	4.32776	4.25546	4.08744	4.22028	4.09084	4.06146	3.99144	3.77003	3.74037	3.74676	3.72396	3.77129	3.87176	4.28797	4.31931	4.32261
	Dg(20:4(8z,11z,14z,17z)-2oh(5s,6r)/16:0/0:0)	-	15.2016	C39H68O7	-	-	-	HMDB0295548	Not Available	Not Available	Not Available	0.00919053	5.54883	5.42156	5.51726	5.69718	5.64384	5.68972	5.42396	5.4593	5.38708	4.78411	4.63901	4.6215	4.8231	4.86573	4.73135	4.66485	4.6156	4.60893	4.59617	4.44813	4.39878	4.44798	4.43779	4.45448	5.14504	5.22559	5.22989
	Dg(18:2(9z,12z)/22:5(7z,10z,13z,16z,19z)/0:0)	-	15.4081	C43H70O5	C00165	-	-	HMDB0007265	Lipids and lipid-like molecules	Glycerolipids	Diradylglycerols	0.00230264	5.32932	5.25171	5.37571	5.51114	5.43599	5.54815	5.05078	5.09169	5.00423	4.39316	4.04263	3.97311	4.12071	4.13938	4.13158	3.9057	3.82285	3.79411	4.16748	3.95762	3.89015	3.88165	4.05389	3.95321	4.76507	4.78162	4.7859
	Lpc(18:2)	22252-07-9	15.4739	C26H50NO7P	-	-	-	HMDB0010386	Lipids and lipid-like molecules	Glycerophospholipids	Glycerophosphocholines	0.00453419	4.32421	4.28136	4.48113	4.83362	4.74387	4.92691	5.13408	5.09074	5.13521	4.96598	4.99514	5.06751	4.87998	4.86539	5.05321	4.85091	4.75129	4.75502	4.25872	4.20301	4.06503	3.74488	3.79548	3.64674	4.66386	4.69705	4.70346
	Cpa(18:2(9z,12z)/0:0)	-	15.4307	C21H37O6P	-	-	-	HMDB0007007	Lipids and lipid-like molecules	Fatty Acyls	Lineolic acids and derivatives	0.000446578	5.28267	5.22411	5.28958	5.55613	5.51226	5.6096	5.70814	5.71917	5.70712	5.41904	5.40602	5.41173	5.16499	5.1809	5.12996	5.00641	4.96549	4.99409	4.75302	4.65905	4.63407	4.50075	4.49845	4.47198	5.26393	5.26281	5.26732
	Dg(10:0/0:0/lte4)	-	14.9507	C36H61NO8S	-	-	-	HMDB0294475	Not Available	Not Available	Not Available	0.00524555	4.13285	4.07077	4.13417	4.41476	4.39567	4.32355	4.48019	4.5218	4.47804	5.12298	5.14312	5.12032	5.54988	5.51846	5.4876	5.6715	5.58353	5.57597	5.54117	5.56668	5.57731	5.56069	5.56209	5.57617	4.47715	4.51589	4.51995
	Subamolide C	-	14.7471	C21H36O3	-	-	-	-	-	-	-	0.000359584	5.56145	5.664	5.72224	6.32555	6.35267	6.35101	6.43787	6.4447	6.44264	5.95992	5.9136	5.90113	5.58246	5.60854	5.57922	5.38668	5.35615	5.37246	5.28281	5.18179	5.08518	4.96483	4.92453	4.9333	5.84787	5.84571	5.84992
	Janthitrem G	90986-51-9	14.7254	C39H51NO6	-	-	-	HMDB0030531	Organic acids and derivatives	Peptidomimetics	Depsipeptides	0.00428501	3.65761	3.33611	3.51081	3.84829	3.90601	3.62225	3.9301	4.07562	4.03777	4.81325	4.77805	4.81112	5.31254	5.22717	5.2643	5.40554	5.38006	5.35843	5.29933	5.2942	5.32479	5.30841	5.32182	5.33151	4.07395	4.10887	4.09425
	DG(i-14:0/0:0/22:6(4Z,7Z,10Z,13E,15E,19Z)-OH(17))	-	14.5918	C39H64O6	-	-	-	HMDB0298891	Not Available	Not Available	Not Available	0.00328954	5.40868	5.54064	5.71306	5.78279	5.82275	5.77942	5.44032	5.4792	5.46431	4.91909	4.3831	4.14043	4.15906	4.20946	4.134	3.89971	3.61605	3.64165	4.34096	4.49041	3.84383	3.91086	3.72196	3.92879	4.94357	4.91352	4.91805
	Dg(pgj2/12:0/0:0)	-	14.3442	C35H58O7	-	-	-	HMDB0294678	Not Available	Not Available	Not Available	0.00145531	4.42673	4.12021	4.06309	5.21391	5.226	5.16824	5.83243	5.88274	5.83836	5.94315	5.8927	5.88887	5.64978	5.74382	5.71417	5.718	5.7438	5.73497	6.11819	6.16795	6.15656	6.03386	6.09729	6.08087	5.78633	5.78642	5.80097
	E-3174	-	14.168	C22H21ClN6O2	C15554	-	-	HMDB0060553	Benzenoids	Benzene and substituted derivatives	Biphenyls and derivatives	0.00251633	4.47919	3.83981	3.52012	3.79216	3.74089	3.81956	4.67716	4.82987	4.87524	5.44599	5.48959	5.47027	5.58055	5.6741	5.65941	5.69072	5.66922	5.70094	5.67239	5.66334	5.71094	5.80575	5.84845	5.81652	5.20717	5.21263	5.23214
	Dg(10:0/lte4/0:0)	-	14.1463	C36H61NO8S	-	-	-	HMDB0294473	Not Available	Not Available	Not Available	0.00118449	2.18932	2.20736	2.21357	2.21226	2.21777	2.21961	3.29864	2.77265	3.27151	5.29477	5.33246	5.32826	5.67269	5.67429	5.69684	5.69407	5.66539	5.6513	5.68135	5.70905	5.69688	5.6749	5.69384	5.6581	4.69452	4.70141	4.70554
	GPCho(5:0/5:0)	-	13.7913	C18H36NO8P	-	-	-	-	-	-	-	0.00100007	4.2252	3.90198	3.83361	5.1405	5.15941	5.12043	5.48583	5.51044	5.4527	6.21567	6.16736	6.14251	6.31766	6.2973	6.27723	6.30318	6.26049	6.25026	6.22747	6.19124	6.19801	6.19271	6.15954	6.20757	5.8118	5.81183	5.82189
	LysoPE(0:0/16:1(9Z))	-	13.4914	C21H42NO7P	-	-	-	HMDB0011474	Lipids and lipid-like molecules	Glycerophospholipids	Glycerophosphoethanolamines	0.0022991	3.15966	3.03623	3.04247	3.2813	3.30489	3.20154	4.00454	3.53017	4.02664	4.64169	4.76714	4.73083	5.05245	4.90239	4.99906	5.17846	5.19004	4.99376	5.46917	5.45643	5.51107	5.82316	5.77515	5.81132	4.97684	4.99434	4.99845
	6,7-Dimethoxy-7-epirosmanol	194425-48-4	13.4327	C22H30O6	-	-	-	HMDB0030844	Lipids and lipid-like molecules	Prenol lipids	Terpene lactones	0.00295045	4.27242	3.87551	3.70002	5.32374	5.33617	5.33205	5.3991	5.39099	5.41488	4.48384	4.54589	4.39869	4.03664	4.22409	4.2072	4.10303	4.06832	4.31341	4.1944	3.6824	3.73148	3.99584	3.23717	3.40346	5.24219	5.26683	5.27085
	Phe-Phe-Pro-Arg	-	13.3939	C29H39N7O5	-	-	-	HMDB0304807	Organic acids and derivatives	Carboxylic acids and derivatives	Amino acids, peptides, and analogues	0.00168503	4.83243	4.78956	4.81192	5.23989	5.2407	5.21352	5.73591	5.64607	5.63726	5.8377	5.89424	5.84208	5.81877	5.78527	5.78376	5.80973	5.78976	5.77189	6.01501	5.99094	6.02065	6.05816	6.0201	6.04477	5.97925	5.99433	5.99842
	Cadabicine	99964-83-7	13.2527	C25H29N3O4	-	-	-	HMDB0033451	Organic oxygen compounds	Organooxygen compounds	Ethers	0.000739596	3.01204	3.0745	3.47879	4.32722	4.29428	4.22933	4.93563	4.83147	4.88923	5.06371	5.06447	5.11261	5.09819	5.08319	5.14179	5.06784	4.96807	5.01036	5.13727	5.13161	5.15547	5.07599	5.05767	4.98815	5.00405	5.00091	5.00829
	1-Naphthylacetylspermine	122306-11-0	13.2115	C22H34N4O	C13674	-	-	-	-	-	-	0.0018857	4.71827	4.64536	4.67176	5.24039	5.20886	5.23409	5.04932	5.0453	5.0673	3.60586	3.60506	3.58646	3.75163	3.77225	3.7469	2.87188	3.19661	3.11116	3.31778	3.26327	3.10728	3.23476	3.18553	3.20258	4.5293	4.51337	4.51608
	Pc(18:2/0:0)	-	13.0876	C26H50NO7P	-	-	-	LMGP01050034	-	-	-	0.00353019	5.06928	5.0669	4.96866	5.42301	5.42431	5.4225	5.59222	5.49825	5.57248	5.32244	5.40905	5.44493	5.28974	5.24777	5.26144	5.07592	5.05573	5.07581	4.37757	4.46001	4.46002	4.00431	4.03127	3.96333	5.16077	5.16669	5.19495
	Chalcomycin	20283-48-1	12.906	C35H56O14	C15678	-	-	-	-	-	-	0.0054161	5.26781	5.26651	5.24048	5.34004	5.29788	5.33332	4.93096	4.98303	5.00385	3.12792	3.92748	3.84074	3.6351	3.61926	3.32516	3.46064	3.42846	3.11441	3.83081	3.82298	3.49816	3.84446	4.0375	3.94591	4.61551	4.61815	4.66022
	Palmitoylcarnitine	2364-67-2	12.7635	C23H45NO4	C02990	map01212;map00071	Fatty acid metabolism;Fatty acid degradation	HMDB0000222	Lipids and lipid-like molecules	Fatty Acyls	Fatty acid esters	0.00778124	5.0649	5.12829	5.07623	4.46394	4.4506	4.39916	3.88161	4.0358	4.00291	2.76854	2.69204	2.87323	2.82733	2.74252	2.75132	3.24886	3.02186	2.94038	2.73129	2.7568	2.74572	2.74038	2.64626	2.64508	4.15498	4.13574	4.19894
	Yucalexin P8	119626-47-0	12.7024	C20H26O4	-	-	-	HMDB0036755	Organic oxygen compounds	Organooxygen compounds	Carbonyl compounds	0.00059945	4.77303	4.55435	4.5701	5.91738	5.93512	5.94263	6.32668	6.33301	6.36158	6.69298	6.69925	6.69879	6.76354	6.75399	6.75147	6.71178	6.7049	6.70863	6.66523	6.66572	6.64557	6.61212	6.60702	6.60936	6.56695	6.56336	6.57123
	Coriandrone B	139906-04-0	12.7024	C16H20O5	-	-	-	HMDB0037775	Organoheterocyclic compounds	Benzopyrans	1-benzopyrans	0.000947703	4.1968	4.00989	3.97069	5.29797	5.29999	5.3097	5.7062	5.71993	5.74081	6.07949	6.08856	6.08138	6.1438	6.14032	6.14213	6.08427	6.09041	6.09681	6.04752	6.04926	6.02851	5.99386	5.98979	5.98579	5.97585	5.96465	5.96887
	MG(PGF1alpha/0:0/0:0)	-	12.6425	C23H42O7	-	-	-	HMDB0260511	Not Available	Not Available	Not Available	0.00143353	4.87659	4.89475	4.90099	5.26321	5.26062	5.23911	5.45535	5.45823	5.47883	5.60046	5.61632	5.61736	5.41759	5.39823	5.3671	5.45882	5.43743	5.42773	5.02998	5.0085	5.01295	4.91992	4.95182	4.90708	5.33355	5.32298	5.33783
	Daucol	887-08-1	12.5236	C15H26O2	C09652	-	-	HMDB0035287	Organoheterocyclic compounds	Oxanes	Not Available	0.00484743	2.33273	1.62364	1.45069	1.67962	1.97257	2.17492	3.96312	4.06006	4.1184	4.88602	4.8646	4.87606	5.09751	5.12309	5.17665	5.1824	5.31979	5.42059	5.31118	5.35517	5.3341	5.44663	5.42767	5.43053	4.82911	4.82382	4.86684
	Anhydrocinnzeylanol	65230-04-8	12.1748	C20H30O6	-	-	-	HMDB0036863	Lipids and lipid-like molecules	Prenol lipids	Terpene lactones	0.000292749	4.00323	3.76121	3.7492	5.34375	5.38139	5.38479	5.80193	5.80877	5.80431	6.15303	6.18289	6.16807	6.24833	6.26076	6.23715	6.18115	6.16749	6.18342	6.12465	6.14757	6.12488	6.11401	6.09742	6.08315	6.034	6.03139	6.03475
	Mg(0:0/18:1(12z)-o(9s,10r)/0:0)	-	12.1551	C21H38O5	-	-	-	HMDB0260543	Not Available	Not Available	Not Available	0.00679181	2.68484	2.60272	2.76052	4.80146	4.71337	4.72665	4.68172	4.6756	4.66647	4.42151	4.46634	4.37858	4.2141	4.21635	4.22705	4.37206	4.31737	4.36826	4.04657	4.06375	3.97258	4.02106	4.18398	4.14142	4.28909	4.34171	4.29322
	Cis-1,2-Dihydroxy-1,2-dihydro-7-methylnaphthalene	127926-10-7	12.0268	C11H12O2	C14102	-	-	-	-	-	-	0.00285634	1.97954	1.99751	2.0037	2.00239	2.00788	2.00971	3.28372	3.44817	3.53748	4.25786	4.24135	4.2386	4.49063	4.45607	4.51097	4.63454	4.68394	4.81485	4.64108	4.68137	4.72328	4.74959	4.78229	4.79201	4.14905	4.14918	4.16967
	Ala-Lys	6366-77-4	11.878	C9H19N3O3	-	-	-	HMDB0028692	Organic acids and derivatives	Carboxylic acids and derivatives	Amino acids, peptides, and analogues	0.00135118	3.46289	3.48104	3.48729	3.70325	3.57032	3.49336	4.38143	4.40156	4.35327	4.61054	4.56841	4.63005	4.6721	4.72114	4.6411	4.62025	4.60067	4.6087	4.7753	4.71226	4.70269	4.78673	4.73662	4.65538	4.55387	4.566	4.55806
	GPSer(10:0/2:0)	-	11.5581	C18H34NO10P	-	-	-	-	-	-	-	0.00237913	2.99346	2.44668	2.5838	4.81105	4.82127	4.81533	4.78191	4.80961	4.72852	4.62736	4.66365	4.64328	4.44469	4.48479	4.46576	4.25673	4.30261	4.31205	4.12177	4.2165	4.13173	3.99207	3.92662	3.89478	4.47846	4.4625	4.48268
	3-Dehydronobilin	63529-14-6	11.4697	C20H24O5	-	-	-	HMDB0036691	Lipids and lipid-like molecules	Prenol lipids	Terpene lactones	0.000461219	3.01021	1.95846	2.36295	4.0368	4.09758	4.09975	4.53116	4.53637	4.50311	4.86003	4.81385	4.81371	4.9158	4.91408	4.94137	4.92701	4.97315	5.00069	4.91751	4.91503	4.9009	4.86238	4.88261	4.92046	4.74298	4.73967	4.74381
	LysoPE(0:0/18:3(6Z,9Z,12Z))	-	10.9678	C23H42NO7P	-	-	-	HMDB0011478	Lipids and lipid-like molecules	Glycerophospholipids	Glycerophosphoethanolamines	0.000453078	3.80223	3.54235	3.52761	4.92681	4.92327	4.96066	5.42308	5.50598	5.45129	6.20396	6.19076	6.20855	6.26224	6.2096	6.24786	6.23517	6.19207	6.13542	6.07719	6.15987	6.16395	6.1198	6.15384	6.11109	5.84834	5.8532	5.85261
	Mg(0:0/18:3(9,11,15)-oh(13)/0:0)	-	10.9467	C21H36O5	-	-	-	HMDB0260560	Not Available	Not Available	Not Available	0.0013163	2.48256	2.50066	2.50689	2.50557	2.9577	2.51294	3.29003	3.35535	3.33908	3.92272	4.07324	4.0203	4.26613	4.24936	4.28881	4.54488	4.49504	4.47366	4.81458	4.85433	4.87263	5.08641	5.11102	5.06752	4.41192	4.41206	4.40194
	Tetracosatetraenoic acid (24:4n-6)	-	10.8825	C24H40O2	-	-	-	HMDB0006246	Lipids and lipid-like molecules	Fatty Acyls	Fatty acids and conjugates	0.0023867	0.205711	0.21265	0.215078	0.214563	0.216734	0.21746	0.215111	0.219228	1.97352	4.10339	4.11499	4.08446	4.74498	4.68773	4.70265	5.01657	5.03988	5.07953	5.23459	5.268	5.26203	5.47432	5.46395	5.46836	3.90166	3.90126	3.9176
	2-Amino-1,3,4,5-eicosanetetrol	-	10.7956	C20H43NO4	-	-	-	-	-	-	-	0.000464749	4.46944	4.45884	4.48976	4.4572	4.49821	4.47097	4.69212	4.69532	4.7087	4.39717	4.409	4.45489	4.46717	4.44588	4.43012	4.70148	4.66523	4.6591	4.47389	4.4687	4.47618	4.43146	4.45155	4.45142	4.5517	4.55174	4.54806
	Styrene	100-42-5	10.711	C8H8	C07083;C19506	map01100	Metabolic pathways	HMDB0034240	Benzenoids	Benzene and substituted derivatives	Styrenes	0.00311723	4.8732	4.86955	4.9089	4.86177	4.89019	4.88918	4.65109	4.67634	4.67857	4.87086	4.88412	4.87384	4.88467	4.88738	4.8807	4.76328	4.79018	4.78942	4.86282	4.87068	4.87323	5.04508	5.05208	5.06611	4.88562	4.9101	4.91372
	LysoPE(0:0/18:4(6Z,9Z,12Z,15Z))	-	10.5218	C23H40NO7P	-	-	-	HMDB0011480	Lipids and lipid-like molecules	Glycerophospholipids	Glycerophosphoethanolamines	0.000897236	4.15863	4.14348	4.16854	5.5129	5.51377	5.49176	5.95432	5.9945	5.96624	6.41876	6.3915	6.42308	6.44497	6.3972	6.42503	6.34688	6.37174	6.28717	6.27105	6.25111	6.25994	6.16891	6.24423	6.18674	6.12767	6.13858	6.13191
	LysoPS(16:0/0:0)	116947-34-3	10.4349	C22H44NO9P	-	-	-	HMDB0240605	Lipids and lipid-like molecules	Glycerophospholipids	Glycerophosphoserines	0.00113576	3.60328	3.46269	3.61847	4.40048	4.47846	4.45113	4.68856	4.69034	4.7115	5.35185	5.29969	5.28973	5.46364	5.41788	5.46219	5.56277	5.52338	5.49938	5.71865	5.77593	5.74464	5.81761	5.82978	5.82178	5.39992	5.40785	5.41201
	Validamycin A	37248-47-8	9.9985	C20H35NO13	C12112	map01100;map01110	Metabolic pathways;Biosynthesis of secondary metabolites	HMDB0036592	Organic oxygen compounds	Organooxygen compounds	Carbohydrates and carbohydrate conjugates	0.00407873	2.46297	2.48107	2.48729	4.21773	4.29379	4.18656	3.42288	3.21563	3.41953	2.50718	2.94174	3.38561	2.49186	2.47957	2.4866	5.09117	5.11933	5.09629	2.9998	2.91185	3.12047	3.33092	2.93241	2.49336	4.39237	4.41334	4.37767
	Flaccidinin	-	9.8904	C16H10O5	-	-	-	-	-	-	-	0.000822876	2.74064	2.75876	2.765	2.76368	3.01291	3.21695	3.92481	3.89252	3.95291	4.6394	4.62911	4.62409	4.60911	4.65183	4.63052	4.62954	4.62753	4.6373	4.70208	4.69776	4.68113	4.63182	4.66797	4.66065	4.55122	4.54375	4.54789
	Tyr-Val-Tyr	-	9.7636	C23H29N3O6	-	-	-	-	-	-	-	0.0021737	3.34636	3.39388	3.37075	4.20776	4.27169	4.2991	4.57246	4.46622	4.57387	4.98701	5.06163	5.03316	5.20785	5.1989	5.22911	5.32035	5.27573	5.26019	5.44127	5.49813	5.5132	5.44052	5.50925	5.4463	5.28061	5.29803	5.30234
	MG(6 keto-PGF1alpha/0:0/0:0)	-	9.7009	C23H40O8	-	-	-	HMDB0260477	Lipids and lipid-like molecules	Fatty Acyls	Eicosanoids	0.00582683	3.95241	3.97057	3.97681	3.9856	3.98104	4.02844	4.31131	4.0703	3.97512	4.62361	4.61499	4.7121	4.8611	4.89538	4.84284	5.13434	4.97625	4.91106	5.45397	5.47025	5.62783	5.56121	5.60572	5.57608	5.18709	5.23767	5.2417
	Val-Phe-Gln	-	9.5363	C19H28N4O5	-	-	-	-	-	-	-	0.031233	0.0643465	0.0668921	0.0677892	1.74531	0.0684025	2.48354	1.96801	1.8785	2.31174	3.34838	3.35105	3.40531	3.52646	3.69146	3.57093	4.47525	4.18321	4.45656	4.6806	4.761	4.96018	4.84551	4.86181	4.9472	2.8423	2.6949	2.84969
	Auraptene	495-02-3	9.4069	C19H22O3	-	-	-	HMDB0034054	Lipids and lipid-like molecules	Prenol lipids	Terpene lactones	0.000973784	3.37594	3.05231	3.23603	4.36194	4.43995	4.3538	4.99094	5.00667	5.00912	5.52267	5.53522	5.50693	5.5795	5.56317	5.55993	5.55807	5.57281	5.58166	5.50367	5.51309	5.50568	5.36659	5.37312	5.35658	5.34621	5.33582	5.3406
	Cespihypotin R	-	9.385	C20H26O3	-	-	-	-	-	-	-	0.00169063	2.75123	2.847	2.70018	4.43818	4.41331	4.41949	4.69036	4.77418	4.72958	4.91415	5.01496	4.83869	4.89744	4.93424	4.85463	4.97183	4.98884	4.90264	4.8891	4.94056	4.89053	4.87623	4.86205	4.88348	4.91532	4.89914	4.90403
	Norlaudanosoline	4747-99-3;57073-15-1	9.2123	C16H17NO4	C06350;C02916	map00950;map01110	Isoquinoline alkaloid biosynthesis;Biosynthesis of secondary metabolites	HMDB0012486	Organoheterocyclic compounds	Isoquinolines and derivatives	Benzylisoquinolines	0.00164471	2.30754	1.81448	1.95257	1.81933	1.82479	1.86897	2.10585	2.87786	2.75462	2.91178	3.15341	3.03765	3.45675	3.34535	3.19806	3.96717	3.91499	3.90184	4.37558	4.34563	4.37315	4.67427	4.6879	4.68965	4.08059	4.06752	4.07149
	4-phenylpyridine	939-23-1	9.2123	C11H9N	C11310	-	-	HMDB0033123	Organoheterocyclic compounds	Pyridines and derivatives	Phenylpyridines	0.000904327	2.82936	2.40641	2.36134	3.34612	3.3481	3.3859	3.67755	3.69194	3.67019	4.08427	4.0751	4.06743	4.13987	4.09926	4.14965	4.21681	4.2186	4.21059	4.37342	4.37247	4.35049	4.43857	4.43974	4.45175	4.16668	4.16693	4.16028
	Tetrahydrocortisol	1953/2/1;53-02-1	8.7891	C21H34O5	C05472;C05465	-	-	HMDB0000949	Lipids and lipid-like molecules	Steroids and steroid derivatives	Bile acids, alcohols and derivatives	0.000475867	4.02315	4.03012	4.01062	4.9636	4.97072	4.96111	5.03447	4.97061	5.00442	5.11567	5.15357	5.13953	5.16136	5.16562	5.08714	5.28251	5.23787	5.21657	5.65352	5.63112	5.61513	5.72724	5.71361	5.71792	5.54235	5.54175	5.54659
	Artemorin	64845-92-7	8.7688	C15H20O3	C09345	-	-	HMDB0302701	Lipids and lipid-like molecules	Prenol lipids	Terpene lactones	0.00373175	2.24028	1.98214	1.96398	2.94674	2.82264	2.97532	4.50724	4.44557	4.52685	5.13765	5.17375	5.12051	5.22678	5.22119	5.17166	5.21448	5.16366	5.134	5.2888	5.24938	5.2418	5.19836	5.20051	5.21467	4.84835	4.84996	4.88053
	6-Methyl-7-(3-oxobutyl)-bicyclo[4.1.0]heptan-3-one	-	8.4421	C12H18O2	-	-	-	-	-	-	-	0.00205723	5.02888	4.98685	4.96316	5.16573	5.14124	5.117	5.15907	5.12861	5.14909	4.95047	4.9777	4.98261	4.85511	4.82564	4.85415	4.80944	4.89965	4.88711	4.79397	4.79972	4.79416	4.99909	4.98706	4.95267	5.02935	5.00907	5.01589
	(1,2,3-Trimethyl-2-cyclopropen-1-yl)benzene	-	8.4421	C12H14	-	-	-	-	-	-	-	0.00413002	4.1242	4.12802	4.11535	4.26622	4.25022	4.21643	4.25193	4.22702	4.24807	4.09414	4.14144	4.15224	4.01474	3.96991	3.99659	3.9595	4.02082	4.03688	3.9055	3.9218	3.896	4.11551	4.1096	4.08302	4.1443	4.11756	4.14936
	Ectocarpene	-	8.4421	C11H16	-	-	-	-	-	-	-	0.00272983	4.54095	4.52132	4.50609	4.68772	4.66822	4.64964	4.68153	4.65061	4.67455	4.45329	4.4863	4.51076	4.36471	4.35123	4.35822	4.3207	4.39268	4.39278	4.27761	4.29529	4.29621	4.51105	4.49632	4.46211	4.55135	4.52812	4.5323
	Questiomycin A	1916-59-2	8.2914	C12H8N2O2	C02161	map01100;map00380	Metabolic pathways;Tryptophan metabolism	HMDB0030483	Organoheterocyclic compounds	Benzoxazines	Phenoxazines	0.000375111	3.56593	3.55953	3.51758	5.93782	5.93475	5.92	6.04031	6.04088	6.03532	6.13233	6.12747	6.13482	6.13116	6.12091	6.16959	6.10109	6.13068	6.09572	6.12731	6.14018	6.14281	6.14239	6.12161	6.06001	6.0876	6.08708	6.09127
	Alantolactone	546-43-0	8.2914	C15H20O2	C09289	-	-	HMDB0035906;LMPR0103190013	Lipids and lipid-like molecules	Prenol lipids	Terpene lactones	0.00626322	1.38802	1.40545	1.99675	4.16637	4.15396	4.1508	4.10966	4.10815	4.12783	4.25074	4.23849	4.26659	4.18879	4.12198	4.10415	4.11665	4.15999	4.15543	4.02417	4.11577	4.11932	4.07964	4.13204	4.05542	4.28991	4.24247	4.24505
	Piperolein b	30505-89-6	8.054	C21H29NO3	-	-	-	HMDB0030340	Organoheterocyclic compounds	Benzodioxoles	Not Available	0.000306129	2.81605	2.17417	2.18037	4.25191	4.18793	4.20627	4.46394	4.46905	4.47386	4.56417	4.65681	4.57897	4.54759	4.61687	4.55325	4.65174	4.63926	4.57604	4.78442	4.76767	4.82726	4.85786	4.86959	4.84407	4.91923	4.92156	4.92206
	Phe-Asp-Lys	-	7.9911	C19H28N4O6	-	-	-	-	-	-	-	0.00868037	2.38712	2.4052	2.41142	2.41011	2.41563	2.41747	2.61223	2.42193	2.40974	3.46667	3.14461	3.16511	3.63302	3.74145	3.76475	4.4459	4.49235	4.48731	4.90268	4.90337	4.92925	5.05019	5.05533	5.06522	3.51214	3.57365	3.5437
	Beta-Lapachone	4707-32-8	7.9476	C15H14O3	C10367	-	-	HMDB0249138	Organoheterocyclic compounds	Naphthopyrans	Naphthopyranones	0.00294585	3.3965	3.3599	3.3936	4.2836	4.26368	4.29735	4.89734	4.88216	4.86979	5.45789	5.47054	5.4592	5.56203	5.57656	5.55581	5.50788	5.50258	5.51016	5.2408	5.23661	5.27779	5.14161	5.14078	5.13614	5.08732	5.11079	5.11534
	Sofalcone	64506-49-6	7.8176	C27H30O6	-	-	-	HMDB0042013	Phenylpropanoids and polyketides	Linear 1,3-diarylpropanoids	Not Available	0.00101226	4.09642	4.11456	4.10889	4.92413	4.92782	4.94675	5.09566	5.11234	5.09108	4.98811	5.01819	4.94517	4.8601	4.84623	4.8576	4.94945	4.90522	4.86183	5.0492	5.00303	5.06288	5.09466	5.13119	5.0386	5.15672	5.16712	5.16099
	Trp-Pro	-	7.7299	C16H19N3O3	-	-	-	HMDB0029091	Organic acids and derivatives	Carboxylic acids and derivatives	Amino acids, peptides, and analogues	0.000537105	2.13034	2.08306	2.27306	3.99562	4.01342	4.00286	4.26994	4.24617	4.23962	4.66382	4.67364	4.66161	4.77128	4.71205	4.73521	4.74176	4.7539	4.75049	4.86446	4.87605	4.83222	4.88474	4.85569	4.8332	4.67555	4.67104	4.6752
	Arteincultone	-	7.6642	C15H24O4	-	-	-	-	-	-	-	0.000660912	4.79292	4.76708	4.76475	4.96138	4.9601	4.97655	4.76165	4.7199	4.72968	3.67783	3.67908	3.63267	3.6932	3.6032	3.67919	3.45821	3.47901	3.45882	3.41997	3.45251	3.44099	3.47144	3.52669	3.42315	4.3512	4.34569	4.34988
	Dihydrocapsaicin	19408-84-5	7.5551	C18H29NO3	C16952	-	-	HMDB0038457	Benzenoids	Phenols	Methoxyphenols	0.00114724	3.84032	3.58007	3.638	5.19057	5.22088	5.21802	5.41899	5.37528	5.35515	5.55086	5.54052	5.51315	5.56023	5.53458	5.54568	5.53495	5.54367	5.55187	5.56832	5.59063	5.5579	5.48752	5.56563	5.56939	5.53613	5.52951	5.52344
	Piperdial	100288-36-6	7.3908	C15H22O3	C09711	-	-	HMDB0035798	Organic oxygen compounds	Organooxygen compounds	Alcohols and polyols	0.00305315	2.86213	2.11523	1.90996	3.83276	3.94005	3.85131	4.74463	4.72039	4.71749	5.32826	5.34386	5.33638	5.46221	5.44163	5.40942	5.38304	5.39781	5.39161	5.12462	5.23925	5.20203	5.08357	5.12743	5.07467	5.02054	4.9964	5.02477
	Corrin	-	7.3908	C19H22N4	-	-	-	HMDB0250457	Organoheterocyclic compounds	Tetrapyrroles and derivatives	Not Available	0.00133992	3.06863	3.07406	2.94759	4.59646	4.58281	4.53798	4.58226	4.52246	4.54433	4.57535	4.55473	4.53785	4.39327	4.35268	4.36235	4.32138	4.29794	4.3249	4.27149	4.35248	4.33399	4.31043	4.2831	4.26556	4.40859	4.40116	4.41282
	Loganate	22255-40-9	7.2181	C16H23O10-	C01512	map01110;map00902	Biosynthesis of secondary metabolites;Monoterpenoid biosynthesis	HMDB0304409	Lipids and lipid-like molecules	Prenol lipids	Terpene glycosides	0.00406798	4.50136	4.465	4.47029	3.85849	3.74281	3.8135	3.46731	3.54711	3.4678	2.33932	2.5714	2.6691	1.99837	2.36536	2.56579	2.3485	1.99367	2.91105	2.93466	2.78164	2.54847	1.99489	2.6	1.99986	4.18501	4.21645	4.18919
	Trp-Arg-Thr	-	7.027	C21H31N7O5	-	-	-	-	-	-	-	0.00171731	2.41341	2.4315	2.43772	4.18387	4.0172	4.10222	4.70037	4.74831	4.71777	5.08963	5.085	5.1157	4.96029	4.96951	4.99036	4.88291	4.83773	4.81059	4.67215	4.70228	4.7138	4.43487	4.4976	4.53435	5.01434	5.01461	5.0294
	Arg-Thr-Trp	-	6.8097	C21H31N7O5	-	-	-	-	-	-	-	0.00139721	4.19998	4.21813	4.22438	4.27201	4.2286	4.29604	4.81112	4.83675	4.77982	5.29445	5.28546	5.32492	5.12729	5.10053	5.11924	5.06603	4.99947	4.94793	4.85318	4.85245	4.83391	4.67285	4.67961	4.66027	5.14768	5.16177	5.15213
	Ecklonialactone A	-	6.5507	C18H26O3	-	-	-	-	-	-	-	0.00180017	3.6228	3.53602	3.41103	4.24473	4.19182	4.26703	4.33981	4.3391	4.29739	4.63006	4.65949	4.67426	4.61605	4.60291	4.63551	4.59334	4.63634	4.65269	4.62085	4.57588	4.62137	4.53675	4.51706	4.5642	4.54431	4.53314	4.54907
	LysoPA(20:4(8Z,11Z,14Z,17Z)/0:0)	-	6.4193	C23H39O7P	-	-	-	HMDB0114742	Lipids and lipid-like molecules	Glycerophospholipids	Glycerophosphates	0.000640929	3.24208	2.74197	3.11406	4.47557	4.49096	4.51858	5.10136	5.0904	5.09976	5.33051	5.34685	5.34768	5.33359	5.34401	5.35866	5.27863	5.27053	5.25528	4.98097	4.92997	4.94712	4.57465	4.54868	4.60459	5.11004	5.10785	5.11429
	Etrogol	119417-97-9	6.2489	C13H18O2	-	-	-	HMDB0039101	Benzenoids	Phenols	Tyrosols and derivatives	0.00156722	3.343	3.22288	3.35828	4.37052	4.34315	4.42366	4.39891	4.4247	4.40509	4.34191	4.35734	4.33799	4.25412	4.24881	4.27562	4.24994	4.26366	4.27483	4.26935	4.30927	4.25521	4.21425	4.24808	4.20649	4.25069	4.25073	4.23919
	2-[4-Methyl-2-(2-methylpropoxy)phenyl]-2-[(2-methylpropoxy)methyl]-oxirane	-	6.144	C18H28O3	-	-	-	-	-	-	-	0.000468454	2.67694	2.18154	2.51777	4.92337	4.86877	4.87228	5.00474	4.96109	5.05501	5.25805	5.15036	5.14376	4.967	5.10054	5.04551	5.13157	5.06467	5.04822	5.09249	5.16062	5.13083	5.02568	5.08765	5.04511	5.01781	5.01389	5.0181
	Micrandrol D	-	5.9502	C18H24O3	-	-	-	-	-	-	-	0.000997039	2.89449	2.8637	2.61038	4.96588	5.03403	5.07222	5.34494	5.35647	5.34413	5.70624	5.74657	5.62416	5.64491	5.66559	5.67978	5.68634	5.6642	5.6518	5.65523	5.65495	5.61693	5.52182	5.57883	5.60244	5.61141	5.6003	5.60476
	(4S)-Shinanolone	-	5.2818	C11H12O3	-	-	-	-	-	-	-	0.00269398	3.28587	3.37078	3.32254	4.31707	4.42844	4.41559	4.20559	4.27233	4.21139	3.77101	3.77791	3.71314	3.73483	3.66219	3.63317	3.65905	3.6554	3.65917	3.76148	3.75101	3.66739	3.80285	3.82947	3.79705	3.92708	3.90701	3.91143
	Vedaprofen	-	5.1704	C19H22O2	-	-	-	HMDB0259773	Benzenoids	Naphthalenes	Not Available	0.00144237	3.64847	3.67564	3.62067	3.32499	3.1055	3.25867	3.6494	3.73289	3.69144	4.27509	4.3678	4.32585	4.39624	4.43174	4.45098	4.5238	4.48236	4.50044	4.58564	4.58153	4.64499	4.50801	4.48635	4.50984	4.09317	4.10073	4.10483
	1,1'-(Tetrahydro-6a-hydroxy-2,3a,5-trimethylfuro[2,3-d]-1,3-dioxole-2,5-diyl)bis-ethanone	18114-49-3	5.0364	C12H18O6	-	-	-	HMDB0032527	Organic oxygen compounds	Organooxygen compounds	Ethers	0.0035798	3.87898	3.95112	3.87571	4.0128	4.03644	3.96951	4.22325	4.17434	4.20902	4.25352	4.24248	4.26024	4.1301	4.12977	4.15154	4.23285	4.21896	4.26452	4.14019	4.16179	4.13954	4.34514	4.31792	4.33328	4.19851	4.17091	4.17467
	Cromakalim	94470-67-4	4.9682	C16H18N2O3	C11819	-	-	HMDB0250542	Organoheterocyclic compounds	Benzopyrans	1-benzopyrans	0.00348854	4.08864	4.06267	4.0662	3.31113	3.33764	3.25785	3.34026	3.1016	3.21945	4.41641	4.42821	4.40605	4.58569	4.60704	4.59312	4.64902	4.56258	4.57403	4.58995	4.52584	4.55011	4.49536	4.42007	4.46251	3.93241	3.90672	3.91148
	Ser-Hyp	90965-81-4	4.7887	C8H14N2O5	-	-	-	HMDB0029040	Organic acids and derivatives	Carboxylic acids and derivatives	Amino acids, peptides, and analogues	0.0010772	1.77706	1.79492	1.80107	1.79977	1.80523	1.80704	2.38343	1.81145	1.96126	3.58645	3.54353	3.62973	3.87506	3.85509	3.87193	4.09719	4.15822	4.13958	4.52091	4.52781	4.52792	4.61326	4.56804	4.64314	4.0826	4.07384	4.07769
	Alpha-CEHC	4072-32-6	4.6783	C16H22O4	-	-	-	HMDB0001518	Organoheterocyclic compounds	Benzopyrans	1-benzopyrans	0.00141788	2.59536	2.32053	1.34531	3.90893	3.96167	3.96471	4.18936	4.23702	4.16521	4.66254	4.66681	4.6774	4.63515	4.59978	4.62351	4.56359	4.65082	4.672	4.58859	4.63665	4.65626	4.65298	4.54617	4.62868	4.5197	4.50828	4.509
	Trp-Val	-	4.6573	C16H21N3O3	-	-	-	HMDB0029096	Organic acids and derivatives	Carboxylic acids and derivatives	Amino acids, peptides, and analogues	0.000760896	3.60855	3.62774	3.62252	5.63441	5.71015	5.71462	5.73645	5.8008	5.77168	5.96377	5.93314	5.99757	5.99241	6.01083	6.02502	5.97533	6.03827	6.04972	6.04369	6.0603	6.11047	6.09674	6.01038	6.0528	5.98357	5.97479	5.97711
	5-hydroxymethyl-2-furancarboxylic acid	6338-41-6	4.6573	C6H6O4	C20448	-	-	HMDB0002432	Organoheterocyclic compounds	Furans	Furoic acid and derivatives	0.000579613	3.53008	3.62908	3.70644	5.53206	5.55544	5.55083	5.54374	5.64659	5.61636	5.67737	5.72584	5.73777	5.66117	5.66897	5.6669	5.66419	5.63353	5.60084	5.6395	5.65187	5.65	5.61804	5.45573	5.5972	5.53792	5.54422	5.54216
	(4S,6S)-3,4,5,6-Tetrahydro-4-hydroxy-6-methyl-2H-pyran-2-one	33275-54-6	4.5259	C6H10O3	-	-	-	HMDB0033302	Organoheterocyclic compounds	Lactones	Delta valerolactones	0.0044223	3.09811	3.02964	3.04916	4.03906	3.97325	4.09238	4.57185	4.61461	4.64908	4.67229	4.65861	4.64594	4.70195	4.62777	4.7184	4.52423	4.52814	4.54244	4.5348	4.55316	4.62443	4.62725	4.52988	4.50904	4.43829	4.47603	4.44737
	Negundin A	-	4.1516	C20H16O6	-	-	-	-	-	-	-	0.00508828	3.91035	3.91244	3.94156	4.83199	4.78686	4.82016	4.94528	4.95355	4.90903	4.90138	4.8878	4.88087	4.1808	4.2057	4.18501	3.37239	3.45265	3.4579	3.47677	3.4832	3.46607	3.48774	3.50852	3.57763	4.65786	4.61501	4.61946
	Cyclohexyl isocyanide	931-53-3	3.9798	C7H11N	C11520	-	-	-	-	-	-	0.000804731	4.1876	4.06409	4.03436	3.14186	3.02085	3.08738	2.88344	2.97673	3.03732	3.06566	3.09857	3.15972	3.09031	2.971	3.12945	3.1172	3.11821	3.05798	3.141	3.11373	3.16695	3.03063	3.18672	3.15122	3.32706	3.32186	3.32556
	1-Ipomeanol	34435-70-6	3.8499	C9H12O3	-	-	-	HMDB0030473	Organoheterocyclic compounds	Heteroaromatic compounds	Not Available	0.000806299	5.41311	5.40458	5.40267	4.64192	4.62161	4.62558	4.33339	4.36403	4.35236	4.26441	4.33569	4.34796	4.27912	4.22514	4.25508	4.24453	4.23841	4.1828	4.24319	4.29137	4.28833	4.21689	4.23699	4.24487	4.58169	4.57433	4.57848
	Val-Ser-Ile	-	3.4773	C14H27N3O5	-	-	-	-	-	-	-	0.00203106	4.74449	4.7683	4.79468	4.59065	4.62392	4.65683	3.76555	3.70887	3.71497	2.15906	0.717061	2.14891	0.218572	1.22206	0.833521	0.808208	0.216699	1.14197	2.33421	1.44647	2.36237	1.3821	0.736908	0.834511	3.9298	3.91863	3.93409
	2,3-Dihydro-6-methyl-1H-pyrrolizine-5-carboxaldehyde	55041-87-7	3.3913	C9H11NO	-	-	-	HMDB0040047	Organoheterocyclic compounds	Pyrrolizines	Not Available	0.00144679	5.15805	5.08129	5.09855	4.40831	4.41951	4.45846	4.26861	4.31109	4.27454	4.22514	4.19027	4.19539	4.14901	4.18526	4.16886	4.14643	4.18141	4.19706	4.202	4.21545	4.24657	4.14927	4.15527	4.12275	4.42667	4.4141	4.41832
	Ile-His-Asp	-	3.2833	C16H25N5O6	-	-	-	-	-	-	-	0.000706154	5.29895	5.34465	5.34033	5.20853	5.25338	5.29919	5.22737	5.19708	5.14795	4.7164	4.70063	4.68033	3.98488	3.79972	3.90659	3.84374	3.89909	3.93504	3.65189	3.67402	3.49817	3.45186	3.37831	3.55862	4.7831	4.78885	4.78289
	7-Hydroxy-2-methyl-4-oxo-4H-1-benzopyran-5-acetic acid	94356-34-0	3.2833	C12H10O5	-	-	-	HMDB0040408	Organoheterocyclic compounds	Benzopyrans	1-benzopyrans	0.00668225	4.16599	4.06848	4.14369	4.12887	4.09866	4.12606	4.10699	4.15026	4.11437	4.24854	4.29021	4.22665	4.11829	4.14595	4.14178	4.16724	4.22531	4.19276	3.88453	3.86847	3.82157	3.81277	3.76955	3.80693	4.15923	4.14437	4.10569
	Kynurenic Acid	492-27-3	2.9842	C10H7NO3	C01717	map01100;map00380	Metabolic pathways;Tryptophan metabolism	HMDB0000715;PW_C000566	Organoheterocyclic compounds	Quinolines and derivatives	Quinoline carboxylic acids	0.000831683	3.93766	4.04362	4.02334	4.84802	4.84699	4.85133	4.9253	4.9249	4.90894	4.87304	4.91609	4.88001	4.83934	4.85572	4.85269	4.85886	4.85422	4.86503	4.87261	4.90107	4.89249	4.87148	4.87558	4.88292	4.82736	4.82366	4.83168
	Leu-Val	-	2.5086	C11H22N2O3	-	-	-	HMDB0028942	Organic acids and derivatives	Carboxylic acids and derivatives	Amino acids, peptides, and analogues	0.00141995	4.96245	5.03885	5.04189	5.15105	5.17352	5.16567	4.52282	4.54211	4.54445	3.57437	3.56961	3.56293	3.56668	3.48787	3.56532	3.59149	3.65793	3.70512	3.62061	3.67587	3.635	3.77844	3.80573	3.78827	4.49674	4.50754	4.49623
	Glutaraldehyde	111-30-8	2.5086	C5H8O2	C12518	-	-	HMDB0029599	Organic oxygen compounds	Organooxygen compounds	Carbonyl compounds	0.00114307	3.33263	3.44769	3.5543	4.1345	4.16708	4.12586	4.38285	4.38359	4.38988	4.56909	4.54083	4.5415	4.53315	4.50848	4.53434	4.52458	4.54745	4.55206	4.54765	4.56583	4.54454	4.56637	4.54348	4.54458	4.48263	4.47654	4.47246
	Gln-Thr-Tyr	-	2.403	C18H26N4O7	-	-	-	-	-	-	-	0.000444042	5.17437	5.21727	5.23131	4.8124	4.84129	4.86895	4.72186	4.70947	4.71776	4.6663	4.58588	4.61087	4.60981	4.57676	4.63495	4.78452	4.77557	4.79025	5.28751	5.29967	5.27729	5.57659	5.57239	5.55577	5.03714	5.03378	5.03802
	Lys-Gln	92352-82-4	2.2768	C11H22N4O4	-	-	-	HMDB0028949	Organic acids and derivatives	Carboxylic acids and derivatives	Amino acids, peptides, and analogues	0.0037125	5.09879	5.10446	5.1141	4.92572	4.90531	4.87137	4.83796	4.8473	4.8387	4.87056	4.87052	4.85333	4.80593	4.77713	4.82031	4.74209	4.76833	4.79326	4.99784	5.00151	4.97411	5.18477	5.20452	5.16939	4.9491	4.91528	4.92008
	1-(2-Furanyl)-1-butanone	4208-57-5	1.9228	C8H10O2	-	-	-	HMDB0039802	Organic oxygen compounds	Organooxygen compounds	Carbonyl compounds	0.00335053	4.71226	4.71785	4.7348	4.09229	4.10227	4.12215	3.85485	3.85336	3.8642	3.73122	3.73345	3.74567	3.88875	3.89226	3.90313	4.06157	4.08925	4.10173	4.36639	4.39369	4.37586	4.52575	4.51482	4.52903	4.26513	4.28686	4.29222
	6-(dimethylamino)purine	938-55-6	1.5312	C7H9N5	-	-	-	HMDB0000473	Organoheterocyclic compounds	Imidazopyrimidines	Purines and purine derivatives	0.000759703	3.43869	3.61189	3.52471	4.78867	4.79851	4.81325	5.07786	5.10172	5.09189	5.28536	5.29402	5.28195	5.26312	5.25647	5.2772	5.26295	5.25827	5.2655	5.34504	5.34209	5.3308	5.35042	5.35568	5.35511	5.15789	5.1615	5.16573
	Guanine	73-40-5	0.9842	C5H5N5O	C00242	map01100;map01232;map00230	Metabolic pathways;Nucleotide metabolism;Purine metabolism	HMDB0000132;PW_C000086	Organoheterocyclic compounds	Imidazopyrimidines	Purines and purine derivatives	0.000119066	5.98529	6.03601	6.04948	5.03179	5.01823	5.00604	4.76967	4.82991	4.81514	5.05951	5.06379	5.04475	5.05408	5.04279	5.0553	4.96364	4.98783	5.00313	4.81681	4.82318	4.81964	4.72305	4.74891	4.75562	5.32347	5.32349	5.32238
	Neoamphimedine	-	0.9305	C19H11N3O2	-	-	-	-	-	-	-	0.00148972	5.70104	5.70474	5.73289	4.50951	4.47615	4.44054	4.06899	4.04072	4.18392	3.80617	3.66357	3.6517	3.54308	3.59723	3.67422	3.81235	3.69847	3.78276	3.50368	3.11544	3.77743	3.41299	3.48203	3.21504	4.86636	4.88051	4.87064
	Hypoxanthine	68-94-0	0.8416	C5H4N4O	C00262	map01100;map01232;map00230	Metabolic pathways;Nucleotide metabolism;Purine metabolism	HMDB0000157;PW_C000102	Organoheterocyclic compounds	Imidazopyrimidines	Purines and purine derivatives	0.00361124	4.24589	4.30741	4.28916	5.30961	5.32703	5.32394	4.99662	4.99831	5.0188	4.2657	4.27981	4.2355	4.31336	4.36562	4.3537	4.39199	4.344	4.34301	4.6144	4.63953	4.63081	4.70405	4.68631	4.69503	4.69362	4.72054	4.72513
	6-hydroxy-2-aminopurine	73-40-5	0.7875	C5H5N5O	C00242	map01100;map01232;map00230	Metabolic pathways;Nucleotide metabolism;Purine metabolism	HMDB0000132	Organoheterocyclic compounds	Imidazopyrimidines	Purines and purine derivatives	0.000948806	5.20554	5.21496	5.22957	5.33798	5.33501	5.3243	5.0464	5.09695	5.07037	4.26344	4.32791	4.31749	4.26545	4.23646	4.28192	4.1971	4.24402	4.2517	4.19676	4.21718	4.20132	4.21051	4.23624	4.22646	4.82526	4.82532	4.81736
	Adenine	73-24-5	0.7875	C5H5N5	C00147	map01100;map01110;map01232;map00230;map00908	Metabolic pathways;Biosynthesis of secondary metabolites;Nucleotide metabolism;Purine metabolism;Zeatin biosynthesis	HMDB0000034;PW_C000024	Organoheterocyclic compounds	Imidazopyrimidines	Purines and purine derivatives	0.00399135	5.75489	5.80336	5.84176	5.78687	5.80607	5.81333	5.44365	5.46386	5.45586	4.50605	4.51969	4.49675	4.44513	4.43389	4.44619	4.41841	4.41758	4.41391	4.57644	4.62231	4.58832	4.65017	4.63961	4.63163	5.27326	5.30758	5.31182
	Trimethylamine N-Oxide	1184-78-7	0.5904	C3H9NO	C01104	map01100	Metabolic pathways	HMDB0000925	Organic nitrogen compounds	Organonitrogen compounds	Aminoxides	0.00109983	2.56744	2.7696	2.65373	5.9345	5.92778	5.93294	5.9774	5.97124	5.9436	5.97697	5.98567	5.98125	5.97149	5.96225	5.96571	5.94974	5.95541	5.96444	5.96488	5.97828	5.96088	5.96321	5.96882	5.97109	5.92904	5.91633	5.9202
	Choline	62-49-7	0.5721	C5H14NO+	C00114	map01100;map00564;map02010;map00260	Metabolic pathways;Glycerophospholipid metabolism;ABC transporters;Glycine, serine and threonine metabolism	HMDB0000097;PW_C000065	Organic nitrogen compounds	Organonitrogen compounds	Quaternary ammonium salts	0.00242987	6.89314	6.90058	6.90183	6.13906	6.17627	6.15156	5.96011	5.97644	6.01178	5.54714	5.50604	5.54883	5.35095	5.34766	5.35864	5.1346	5.13509	5.1606	5.11809	5.18881	5.1246	5.20956	5.23157	5.21305	6.12212	6.14981	6.12642
	Cys-Asn	-	11.2081	C7H13N3O4S	-	-	-	HMDB0028770	Organic acids and derivatives	Carboxylic acids and derivatives	Amino acids, peptides, and analogues	0.00217477	3.31681	3.26045	3.21478	3.06496	3.09768	3.02626	3.45025	3.44121	3.46829	4.17564	4.12987	4.11751	4.30149	4.30253	4.30635	4.32497	4.33627	4.3553	4.32312	4.29601	4.32611	4.34518	4.34581	4.36572	3.74848	3.76016	3.76421
	DG(i-16:0/0:0/PGD1)	-	14.5236	C39H70O8	-	-	-	HMDB0299330	Not Available	Not Available	Not Available	0.00675555	5.68051	5.60254	5.63102	5.91058	5.93059	5.92346	5.74072	5.70298	5.6568	4.81832	4.87276	4.89389	4.99574	4.90379	4.81439	4.73327	4.59612	4.64498	4.29446	4.27991	4.33472	4.61533	4.90108	5.03248	5.41624	5.42038	5.48186
	Hyp-Gly	-	0.5531	C7H12N2O4	-	-	-	HMDB0253018	Organic acids and derivatives	Carboxylic acids and derivatives	Amino acids, peptides, and analogues	0.00822181	3.01221	3.10698	3.14235	2.96698	2.33261	2.58133	2.73661	2.9912	2.79976	3.28291	3.25878	3.17727	3.38516	3.54295	3.49995	3.82594	3.82897	3.83401	4.0767	4.15282	4.10397	4.19876	4.23448	4.23993	3.6431	3.69509	3.64283
	Gly-Hyp	24587-32-4	0.8418	C7H12N2O4	-	-	-	HMDB0011173	Organic acids and derivatives	Carboxylic acids and derivatives	Amino acids, peptides, and analogues	0.00846064	4.04709	4.1295	4.08807	4.0641	4.20363	4.06474	4.13056	3.96536	4.11447	3.54256	3.668	3.49952	3.91338	3.8065	3.98051	4.23144	4.20774	4.30649	4.14329	4.11479	4.08319	4.20118	4.08513	4.08047	4.03681	4.0365	4.0961
	Gly-Ile	-	2.4022	C8H16N2O3	-	-	-	HMDB0028844	Organic acids and derivatives	Carboxylic acids and derivatives	Amino acids, peptides, and analogues	0.00115092	4.63117	4.6259	4.66459	4.72763	4.69971	4.71609	4.31695	4.31533	4.28245	3.68154	3.71784	3.73089	3.6966	3.74977	3.70381	3.72922	3.72619	3.68064	3.67371	3.65766	3.65654	3.70315	3.68078	3.75402	4.13623	4.14448	4.1445
	Chaetoquadrin F	-	2.6037	C9H12O4	-	-	-	-	-	-	-	0.00104048	3.87244	3.85187	3.90731	4.20814	4.19617	4.19429	4.27379	4.28012	4.26831	3.95396	3.96676	3.96994	4.31838	4.32587	4.30536	3.99323	3.99374	4.00834	4.00614	3.98495	3.98819	3.99739	4.0118	4.02691	4.12667	4.13412	4.13412
	Ixerisoside I	-	3.0082	C21H32O10	-	-	-	-	-	-	-	0.00134339	5.12344	5.04693	5.08237	5.0789	5.04339	5.05302	4.92821	4.95282	4.95284	4.62104	4.6092	4.65003	4.31066	4.34965	4.32609	4.29369	4.32243	4.27197	3.84679	3.88571	3.86574	3.90957	3.92242	3.89307	4.63204	4.62105	4.63159
	3,4-Dihydroxystyrene	-	3.3187	C8H8O2	C06224	map00940	Phenylpropanoid biosynthesis	-	-	-	-	0.000986443	4.76312	4.75776	4.77438	5.32677	5.31095	5.35058	5.2885	5.30719	5.30353	5.10324	5.0988	5.09261	4.89781	4.90811	4.86018	4.76709	4.77111	4.75404	4.46616	4.44715	4.44673	4.34838	4.33961	4.34336	4.94394	4.9524	4.95239
	Herdmanine C	-	4.2261	C20H22N4O6	-	-	-	-	-	-	-	0.00182653	4.56081	4.56892	4.57375	4.52202	4.52033	4.56192	4.555	4.5016	4.61924	4.29926	4.35023	4.32058	3.97993	3.99586	3.94841	3.90576	3.82922	3.85476	3.71411	3.65728	3.65674	3.51819	3.52882	3.59168	4.22633	4.22036	4.23568
	2-acetamido-4-methylphenyl acetate	-	4.2709	C11H13NO3	-	-	-	HMDB0061682	Benzenoids	Phenol esters	Not Available	0.00151462	4.61186	4.63062	4.60674	4.42743	4.32999	4.42093	4.19358	4.19535	4.17409	3.70601	3.74217	3.76515	3.66347	3.64621	3.67736	3.79343	3.76143	3.74712	3.86537	3.9128	3.91339	4.09032	4.10655	4.08461	4.13852	4.13861	4.14943
	Clonostachydiol	-	4.6073	C14H20O6	-	-	-	-	-	-	-	0.00071215	4.31811	4.34374	4.35922	5.38796	5.30528	5.30187	5.52999	5.54297	5.5154	5.68235	5.67693	5.64132	5.707	5.67477	5.67061	5.70111	5.65168	5.66859	5.72412	5.71781	5.71526	5.67419	5.73582	5.69915	5.59123	5.59812	5.59815
	N-(p-Hydroxyphenethyl)actinidine	15794-92-0	4.6744	C18H22NO+	C09984	-	-	HMDB0030347	Benzenoids	Phenols	1-hydroxy-2-unsubstituted benzenoids	0.000381781	2.46344	2.59662	2.42261	4.17122	4.05973	4.10751	4.33725	4.34634	4.33127	4.85498	4.85437	4.77724	4.80384	4.7919	4.80694	4.85808	4.81356	4.83202	4.8484	4.87653	4.85229	4.85068	4.88355	4.89496	4.7039	4.70739	4.70492
	Ligustilide	4431-01-0	4.6968	C12H14O2	C16987	-	-	HMDB0302720;HMDB0034277	Organoheterocyclic compounds	Isobenzofurans	Not Available	0.000746158	2.92304	2.87136	2.84923	4.30483	4.22661	4.27314	4.53506	4.51892	4.49853	5.01645	4.98166	4.93134	5.07889	5.06647	5.05169	5.05491	5.03871	5.05036	5.07686	5.07706	5.09148	5.07463	5.08041	5.09847	4.91677	4.91764	4.92352
	Metaldehyde	108-62-3	4.7189	C8H16O4	C18744	-	-	HMDB0254499	Organic oxygen compounds	Organooxygen compounds	Ethers	0.000852559	3.30128	3.25343	3.24719	4.08069	4.03349	4.04965	4.3108	4.31293	4.3048	4.50135	4.47083	4.45721	4.493	4.4915	4.47315	4.57294	4.5456	4.55002	4.59164	4.58815	4.60554	4.58812	4.60062	4.60488	4.41647	4.42063	4.424
	4-Vinylcyclohexene diepoxide	106-87-6	5.0111	C8H12O2	C19311	-	-	HMDB0246593	Organoheterocyclic compounds	Oxepanes	Not Available	0.001363	2.88715	2.85601	2.8624	3.0163	3.01631	3.00037	3.46511	3.45806	3.48151	4.49587	4.47677	4.49697	4.74336	4.75321	4.75088	4.84377	4.91497	4.96061	4.94687	4.9681	4.9802	5.0098	5.03247	5.01415	4.34591	4.35615	4.35622
	Plakinidine D	-	5.2161	C17H12N4O	-	-	-	-	-	-	-	0.00315146	4.31544	4.3402	4.35463	4.77498	4.73295	4.75463	4.96746	4.96865	4.93896	4.83817	4.85971	4.82656	4.5226	4.50504	4.49126	3.96379	3.95006	3.90758	3.39871	3.36236	3.41269	3.13899	3.26048	3.11843	4.52307	4.52256	4.54754
	Mg(0:0/pgd2/0:0)	-	5.3069	C23H38O7	-	-	-	HMDB0260528	Lipids and lipid-like molecules	Fatty Acyls	Eicosanoids	0.000530101	3.33248	3.20076	3.12437	4.22114	4.23707	4.21523	4.48369	4.49807	4.44728	4.47196	4.51157	4.49995	4.37147	4.35718	4.34608	4.31988	4.31664	4.18987	3.83834	3.83634	3.89579	3.56051	3.62963	3.60998	4.49164	4.49556	4.49126
	Eugenitol	491-48-5	5.4401	C11H10O4	-	-	-	HMDB0029466	Organoheterocyclic compounds	Benzopyrans	1-benzopyrans	0.000456901	4.11709	4.10401	4.15534	5.49906	5.48784	5.48366	5.64156	5.61062	5.57505	5.55227	5.55749	5.56043	5.51	5.51941	5.51753	5.51414	5.53008	5.51625	5.33823	5.36589	5.37605	5.29217	5.28443	5.2958	5.44652	5.45076	5.4509
	Achaetolide	-	5.4623	C16H28O5	-	-	-	-	-	-	-	0.000835378	3.3032	3.27424	3.28573	4.41842	4.41064	4.4033	4.54343	4.53135	4.46107	4.60531	4.62154	4.60204	4.59781	4.57687	4.59038	4.58124	4.58805	4.56217	4.6162	4.63632	4.63719	4.6593	4.6438	4.67888	4.52823	4.53475	4.53484
	Sapidolide A	182191-87-3	5.5076	C14H18O5	-	-	-	HMDB0041582	Organoheterocyclic compounds	Lactones	Gamma butyrolactones	0.001893	3.30687	3.29048	3.37406	3.45806	3.45397	3.43711	3.66452	3.6673	3.60182	3.99412	4.03347	4.02241	4.41564	4.39901	4.41382	3.69848	3.68227	3.72716	3.77405	3.78727	3.81309	4.11438	4.08012	4.11225	3.97659	3.97797	3.99028
	Dunnione	33404-57-8	5.6421	C15H14O3	C10337	-	-	HMDB0251639	Organoheterocyclic compounds	Naphthofurans	Not Available	0.00127794	3.39228	3.37027	3.59782	4.31265	4.33923	4.32745	4.5164	4.51513	4.50809	4.16559	4.16097	4.17646	3.86844	3.83929	3.85791	3.45005	3.48684	3.36559	2.97358	3.0028	3.03962	2.91571	2.78655	2.95836	3.9325	3.94105	3.94137
	Norlichexanthone	20716-98-7	5.7539	C14H10O5	C10087	-	-	-	-	-	-	0.00290306	3.05062	2.81783	3.09686	3.88158	3.88699	3.89975	4.13519	4.1224	4.098	3.8652	3.90076	3.9131	3.40863	3.41511	3.40714	3.26504	3.18981	3.23024	3.43487	3.32934	3.41012	3.44921	3.44235	3.39827	3.62825	3.64621	3.64688
	Radicinin	-	5.8653	C12H12O5	-	-	-	-	-	-	-	0.00070357	4.55299	4.51923	4.50951	5.27058	5.2786	5.27018	5.42914	5.45447	5.43163	5.43483	5.41727	5.42278	5.43091	5.45214	5.44347	5.35547	5.38686	5.37926	5.17659	5.21505	5.20809	5.11434	5.08039	5.11703	5.30739	5.31375	5.31396
	Helenalin	6754-13-8	6.0139	C15H18O4	C09473	-	-	HMDB0253066	Lipids and lipid-like molecules	Prenol lipids	Terpene lactones	0.00439042	1.6124	0.133525	1.78308	4.09395	4.09744	4.0742	4.42315	4.40967	4.3806	4.86459	4.89748	4.87497	4.90926	4.90943	4.91537	4.83085	4.85376	4.81299	4.86058	4.8749	4.87695	4.87339	4.85557	4.90105	4.73315	4.76911	4.7329
	Albocycline M-6	-	6.4151	C18H30O5	-	-	-	-	-	-	-	0.00209708	3.34554	3.40697	3.38716	4.34207	4.35089	4.34237	4.39291	4.40833	4.41153	4.54678	4.54579	4.51768	4.52027	4.52085	4.49082	4.48968	4.52644	4.50067	4.55875	4.53956	4.55326	4.56975	4.55925	4.52797	4.44605	4.4622	4.46227
	(2E,4E,8E)-Piperamide-C9:3	117137-68-5	7.385	C20H23NO3	-	-	-	HMDB0038644	Organoheterocyclic compounds	Benzodioxoles	Not Available	0.00149118	2.79071	2.75915	2.62631	4.02882	4.01685	4.04154	4.32225	4.30778	4.37812	4.53878	4.5307	4.53894	4.50556	4.52047	4.5644	4.53833	4.52231	4.54545	4.62373	4.61557	4.57627	4.59849	4.62806	4.62114	4.46443	4.47574	4.46399
	Dihydrocumambrin A	20482-39-7	8.2927	C17H24O5	-	-	-	HMDB0036489	Lipids and lipid-like molecules	Prenol lipids	Terpene lactones	0.000287022	3.06491	3.00017	3.08244	5.99309	5.97768	5.97169	6.10289	6.07926	6.0758	6.25261	6.2758	6.25998	6.11574	6.10962	6.11055	6.00224	5.99893	6.00023	5.9709	5.97614	5.96308	5.98767	6.02594	6.01699	6.03101	6.03395	6.03407
	Atrazine	1912-24-9	8.6739	C8H14ClN5	C06551	map01100	Metabolic pathways	HMDB0041830	Organoheterocyclic compounds	Triazines	1,3,5-triazines	0.00147209	3.06768	2.93909	2.97469	3.40673	3.42708	3.4135	4.19705	4.19787	4.19315	4.90584	4.91126	4.89095	5.11818	5.12584	5.11975	5.2202	5.22925	5.22218	5.22314	5.20849	5.24488	5.28015	5.2747	5.27634	4.65462	4.66651	4.6665
	Taraxinic acid glucosyl ester	75911-14-7	8.765	C21H28O9	-	-	-	HMDB0035249	Lipids and lipid-like molecules	Prenol lipids	Terpene lactones	0.00134695	4.74873	4.74578	4.76264	4.76976	4.78543	4.77202	4.78331	4.78362	4.75222	4.63816	4.70387	4.67383	4.69653	4.697	4.72303	4.69103	4.7013	4.70932	4.88624	4.89015	4.91871	4.6899	4.67663	4.72291	4.73654	4.7474	4.73615
	(S)-N-Methylcoclaurine	3423-07-02	9.6687	C18H21NO3	C05176	map00950;map01100;map01110	Isoquinoline alkaloid biosynthesis;Metabolic pathways;Biosynthesis of secondary metabolites	HMDB0060319	Organoheterocyclic compounds	Isoquinolines and derivatives	Benzylisoquinolines	0.00161191	2.88027	2.89039	2.89326	2.89595	2.90449	2.89591	3.97538	4.02591	4.01904	4.71644	4.67201	4.66669	4.86259	4.85997	4.87937	4.94303	4.94806	4.91071	4.90599	4.91642	4.92688	4.97965	4.96408	4.9554	4.40687	4.41905	4.41934
	Tenulin	19202-92-7	9.9839	C17H22O5	C09557	-	-	-	-	-	-	0.00178287	2.73523	2.84388	2.62534	2.66669	2.65526	2.74198	2.88609	2.95185	2.85406	3.90384	3.85423	3.86313	4.117	4.139	4.09701	4.19938	4.19287	4.20772	4.27616	4.28295	4.26248	4.27212	4.27788	4.28026	3.84981	3.85934	3.86317
	Feruperine	77795-15-4	10.3474	C17H21NO3	-	-	-	HMDB0040699	Benzenoids	Phenols	Methoxyphenols	0.00176028	1.80538	1.72229	1.44664	1.31404	1.30192	1.30082	2.25192	2.29541	2.21312	3.64602	3.58327	3.58364	3.94735	3.94243	3.92103	4.11907	4.13681	4.10267	4.18719	4.18138	4.16782	4.30582	4.35585	4.33153	3.5925	3.60334	3.60361
	Eriocitrin	13463-28-0	10.7536	C27H32O15	C09732	-	-	HMDB0005811	Benzenoids	Naphthalenes	Phenylnaphthalenes	0.0011562	2.68891	2.24464	2.53216	4.41441	4.35383	4.36544	4.60403	4.58843	4.56355	4.87195	4.83712	4.83926	4.71999	4.6911	4.70754	4.67026	4.66048	4.68405	4.5403	4.5409	4.53937	4.41521	4.38924	4.38495	4.60866	4.59937	4.59952
	Met-Asn	-	11.7705	C9H17N3O4S	-	-	-	HMDB0028968	Organic acids and derivatives	Carboxylic acids and derivatives	Amino acids, peptides, and analogues	0.001551	4.18011	4.13723	4.21533	4.68821	4.71772	4.72478	4.7342	4.72711	4.71634	4.28739	4.2587	4.29321	4.02658	4.04998	4.02647	3.99608	4.01451	4.0142	3.95268	3.91098	3.94501	3.82176	3.82184	3.84134	4.47077	4.48285	4.48277
	Albocycline	-	12.0343	C18H28O4	-	-	-	-	-	-	-	0.00142609	3.79579	3.74029	3.82596	4.7656	4.75318	4.76959	4.66146	4.63679	4.6699	4.0728	4.05692	4.03465	4.02641	4.07268	4.02014	4.07607	4.08785	4.04331	3.93692	3.97978	3.92218	3.86393	3.86274	3.83923	4.30763	4.3072	4.31806
	Acetylbalchanolide	-	12.0784	C17H24O4	-	-	-	HMDB0036693	Lipids and lipid-like molecules	Prenol lipids	Terpene lactones	0.00253567	1.51803	1.52785	1.53064	1.53326	1.5209	1.51977	3.06874	3.04177	3.10893	4.03852	3.98886	4.00396	4.14529	4.18238	4.22631	4.31162	4.37713	4.4116	4.40953	4.38511	4.37496	4.40677	4.40358	4.40638	3.95348	3.97082	3.97096
	(+)-4-Hydroxy-1-tetralone	-	12.5676	C10H10O2	-	-	-	-	-	-	-	0.00157704	1.47893	1.48873	1.49151	1.66609	1.89334	1.62497	2.8954	2.86366	2.8811	3.70252	3.69481	3.71742	3.82364	3.84397	3.82289	3.8832	3.95457	3.96278	3.96908	3.93692	3.95099	4.02026	4.02226	4.00135	3.65746	3.66517	3.66877
	Flavidulol A	117568-32-8	12.5676	C17H22O2	-	-	-	HMDB0039152	Benzenoids	Phenol ethers	Anisoles	0.000697961	3.61502	3.52926	3.68761	4.43889	4.48878	4.46383	5.44373	5.41762	5.43793	6.22355	6.20091	6.22632	6.35345	6.37141	6.35932	6.41674	6.47959	6.4937	6.5052	6.47945	6.47349	6.54926	6.52517	6.51497	6.20778	6.21526	6.21532
	Alpha-Zearalenol	36455-72-8	12.5676	C18H24O5	C14750	-	-	HMDB0041824	Phenylpropanoids and polyketides	Macrolides and analogues	Not Available	0.000239361	3.16677	2.94033	3.01348	3.73212	3.7619	3.74235	4.67296	4.6629	4.66354	5.4381	5.42504	5.43914	5.5674	5.58376	5.57361	5.62887	5.69066	5.69851	5.71546	5.69516	5.68788	5.75801	5.73277	5.72461	5.43496	5.43714	5.43727
	Pe(18:3/0:0)	-	12.6105	C23H42NO7P	-	-	-	-	-	-	-	0.00318577	3.75435	3.75943	3.81918	4.716	4.6722	4.6865	4.76376	4.7627	4.72914	4.28949	4.2598	4.33843	4.12968	4.11058	4.07977	3.78312	3.89301	3.9762	4.07187	3.99552	4.09656	4.11274	4.08354	4.1277	4.28437	4.28103	4.25929
	Laurenobiolide	35001-25-3	12.8714	C17H22O4	C09492	-	-	HMDB0036771	Lipids and lipid-like molecules	Prenol lipids	Terpene lactones	0.00154655	2.71767	2.57583	2.66677	3.31944	3.3563	3.33041	4.35433	4.28091	4.32709	5.23043	5.11595	5.11692	5.32223	5.32388	5.36372	5.45465	5.51946	5.56887	5.57915	5.57019	5.5296	5.63959	5.59544	5.61712	5.0045	5.01787	5.0044
	Hexosyl lpe(18:2)	-	12.9345	C29H54NO12P	-	-	-	-	-	-	-	0.00471724	4.86242	4.88475	4.90487	5.00655	5.01381	4.98957	4.44734	4.45923	4.46558	4.1755	4.09968	4.19301	3.78042	3.8193	3.84323	3.10101	2.84323	2.93679	2.30452	3.37148	2.93769	3.22056	2.90534	3.29798	4.38356	4.34744	4.34845
	Acrimarine J	147395-90-2	12.9568	C35H33NO8	-	-	-	HMDB0040386	Organoheterocyclic compounds	Quinolines and derivatives	Benzoquinolines	0.00216869	4.73145	4.67972	4.68354	5.37232	5.30882	5.33092	5.49119	5.44177	5.46159	5.2965	5.33381	5.34835	5.1887	5.23904	5.22746	4.98845	4.949	4.9699	4.46647	4.47285	4.4152	4.17342	4.16007	4.11397	5.20307	5.18396	5.18321
	Artabsin	24399-20-0	13.0218	C15H20O3	C09301	-	-	HMDB0036641	Organoheterocyclic compounds	Lactones	Gamma butyrolactones	0.000346392	2.64057	2.28592	2.14041	1.84557	1.83301	1.83187	2.46865	2.26879	2.57065	3.11683	3.02792	3.12667	4.33527	4.35439	4.34689	3.20048	3.13279	3.2141	3.47295	3.45172	3.49341	3.63593	3.65111	3.5986	3.69947	3.69892	3.70136
	Mirabegron	-	13.1299	C21H24N4O2S	-	-	-	HMDB0254748	Benzenoids	Benzene and substituted derivatives	Anilides	0.00253236	4.73808	4.7001	4.70499	4.78822	4.76635	4.78647	4.56818	4.59779	4.62991	3.912	3.94795	3.84051	3.85952	3.73522	3.84051	4.05117	4.02921	4.01148	4.04525	4.10828	4.05989	4.13022	4.04078	4.12523	4.28589	4.28528	4.26682
	PE-NMe2(20:5(5Z,8Z,11Z,14Z,17Z)/22:0)	-	13.1525	C49H88NO8P	C04308	map01100;map00564;map01110	Metabolic pathways;Glycerophospholipid metabolism;Biosynthesis of secondary metabolites	HMDB0114401	Lipids and lipid-like molecules	Glycerophospholipids	Glycerophosphoethanolamines	0.00248701	3.28869	3.14309	3.22103	4.5626	4.59654	4.53037	5.35665	5.35039	5.25058	5.95777	6.00462	5.97236	5.93728	5.97864	5.97622	5.47737	5.54627	5.59386	5.66012	5.66792	5.75235	5.98585	6.06203	5.98037	5.85446	5.8293	5.82933
	2-Polyprenyl-3-methyl-6-methoxy-1,4-benzoquinone	-	13.1739	C18H24O3	C17561	-	-	HMDB0060353	Lipids and lipid-like molecules	Prenol lipids	Quinone and hydroquinone lipids	0.00170515	3.40544	3.30909	3.34137	4.08519	4.10758	4.1296	4.63375	4.62764	4.64426	5.00102	4.99166	5.00667	5.02203	5.0457	5.03897	5.09203	5.15236	5.16865	5.14811	5.15904	5.16678	5.14612	5.13523	5.14934	5.09612	5.11112	5.11128
	Pc(20:5(5z,8z,11z,14z,16e)-oh(18)/2:0)	-	13.2837	C30H50NO9P	-	-	-	HMDB0288865	Not Available	Not Available	Not Available	0.00431363	2.47756	2.48766	2.49052	3.28944	3.32104	3.29676	3.97747	3.99205	4.03289	4.5955	4.57269	4.57722	4.69249	4.68518	4.69033	4.68415	4.64201	4.60445	4.72781	4.72883	4.72223	4.64999	4.67014	4.6608	4.55474	4.52144	4.55601
	Bergamottin	7380-40-7	13.3939	C21H22O4	C22152	map01110;map00999	Biosynthesis of secondary metabolites;Biosynthesis of various plant secondary metabolites	HMDB0033782	Lipids and lipid-like molecules	Prenol lipids	Terpene lactones	0.00186364	4.42793	4.41325	4.40774	3.92914	3.91956	3.94543	3.87003	3.87715	3.89743	3.87531	3.91013	3.87976	3.78863	3.81336	3.81548	3.79136	3.78784	3.75907	3.91599	3.91668	3.93069	3.69178	3.7113	3.73765	3.96822	3.96776	3.9808
	Excoecarin V1	-	13.6568	C20H30O4	-	-	-	-	-	-	-	0.00130733	3.26659	3.18214	3.17883	4.64785	4.74659	4.75547	5.05308	5.13188	5.1433	5.32118	5.32287	5.32472	5.50587	5.41035	5.43618	5.54955	5.50963	5.5172	5.61424	5.65913	5.62477	5.65225	5.67312	5.64255	5.25615	5.26801	5.26812
	Alpha-Linolenoyl ethanolamide	-	13.6568	C20H35NO2	C13828	-	-	HMDB0013624	Organic nitrogen compounds	Organonitrogen compounds	Amines	0.000987409	4.80826	4.7608	4.79414	4.90027	4.9237	4.92333	4.95779	4.94576	4.89568	4.73366	4.72757	4.72617	4.62118	4.64081	4.57419	4.6861	4.67688	4.65806	4.68196	4.681	4.64337	4.86142	4.873	4.86146	4.8061	4.81409	4.80565
	Capsiate	205687-01-0	13.6779	C18H26O4	C20203	-	-	HMDB0034780	Benzenoids	Phenols	Methoxyphenols	0.000865096	3.66711	3.57996	3.49244	3.98351	4.01454	4.04284	4.61187	4.59461	4.5615	5.10499	5.10397	5.11127	5.23754	5.22146	5.23232	5.28574	5.28921	5.32861	5.31939	5.34016	5.34452	5.36965	5.39908	5.38154	5.13018	5.13781	5.13794
	Gly-Pro-Gly-Arg-Ala-Phe	-	13.6779	C27H41N9O7	-	-	-	HMDB0252833	Organic acids and derivatives	Carboxylic acids and derivatives	Amino acids, peptides, and analogues	0.00413046	1.49632	1.58551	2.1768	3.20257	3.29801	3.21364	4.13847	4.09693	4.04534	4.8366	4.84245	4.80687	4.95253	4.97944	4.94335	5.00111	4.91803	4.9842	5.04551	5.05366	5.06132	4.94109	4.98797	4.94497	4.73287	4.73279	4.69905
	Melophlin P	-	13.7219	C22H39NO3	-	-	-	-	-	-	-	0.00140636	5.2282	5.23325	5.24949	5.13028	5.13874	5.17784	5.28341	5.26939	5.21798	4.89327	4.86462	4.87187	4.69154	4.68191	4.678	4.84393	4.7949	4.83675	4.76291	4.75556	4.73057	5.03871	5.07497	5.03076	5.05223	5.06432	5.05178
	Dihomo-gamma-linolenoylethanolamide	150314-34-4	13.7877	C22H39NO2	C13828	-	-	HMDB0013625	Organic nitrogen compounds	Organonitrogen compounds	Amines	0.000471392	3.84152	3.77915	3.86949	4.3046	4.30087	4.30811	4.59356	4.58324	4.53161	4.88746	4.90183	4.92105	5.00884	4.95221	4.98142	5.1814	5.1753	5.18257	5.08694	5.08906	5.08929	5.38364	5.40138	5.3678	5.06479	5.0606	5.06072
	N-Palmitoyl Threonine	-	13.8967	C20H39NO4	-	-	-	HMDB0241933	Organic acids and derivatives	Carboxylic acids and derivatives	Amino acids, peptides, and analogues	0.0012565	4.89785	4.8721	4.87773	5.28511	5.29911	5.30353	5.25906	5.26778	5.24151	4.92338	4.94484	4.94609	4.84635	4.83084	4.8014	4.9177	4.90047	4.83415	4.8734	4.90498	4.8973	5.09047	5.0924	5.08435	5.04324	5.04268	5.032
	Dg(8:0/0:0/20:5(7z,9z,11e,13e,17z)-3oh(5,6,15))	-	14.1351	C31H50O8	-	-	-	HMDB0297205	Not Available	Not Available	Not Available	0.00158467	3.61792	3.2565	3.33995	3.69755	3.61476	3.66198	3.99193	4.04271	4.03647	4.87746	4.88584	4.9024	5.04288	5.03884	5.02956	5.04857	4.99725	4.97376	5.21913	5.17099	5.18302	5.32433	5.32297	5.2838	5.10463	5.09069	5.09061
	Asn-Met	-	14.1776	C9H17N3O4S	-	-	-	HMDB0028737	Organic acids and derivatives	Carboxylic acids and derivatives	Amino acids, peptides, and analogues	1.45001e-05	3.53234	3.35295	3.41438	4.55514	4.51461	4.56455	4.6946	4.69133	4.66513	4.53957	4.50564	4.51397	4.39185	4.43601	4.42727	4.47702	4.54042	4.62739	4.49577	4.45641	4.44949	4.57997	4.55076	4.53992	4.62124	4.62114	4.62127
	Carnosol	5957-80-2	14.6584	C20H26O4	C09069	-	-	HMDB0002121	Lipids and lipid-like molecules	Prenol lipids	Terpene lactones	0.00395834	1.81153	1.8215	1.82434	1.827	2.20517	2.17245	3.49235	3.37076	3.34326	3.84144	3.73085	3.75591	4.09147	4.02748	4.05262	4.09984	4.20599	4.22321	4.34571	4.27851	4.28719	4.49956	4.41522	4.41991	3.76773	3.76747	3.79349
	Dg(2:0/20:5(7z,9z,11e,13e,17z)-3oh(5,6,15)/0:0)	-	14.7462	C25H38O8	-	-	-	HMDB0296995	Not Available	Not Available	Not Available	0.000755494	4.29732	4.02194	4.15419	5.1311	5.16391	5.10586	5.25798	5.29088	5.23197	4.90878	4.84667	4.87446	4.65404	4.66424	4.58762	4.28818	4.30738	4.23886	4.20278	3.95701	4.08675	3.80419	3.76961	3.803	4.85418	4.85359	4.86022
	LysoPA(O-18:0/0:0)	-	15.2438	C21H45O6P	-	-	-	HMDB0011144	Lipids and lipid-like molecules	Glycerophospholipids	Glycerophosphates	0.0010455	4.15269	4.19548	4.19001	4.39515	4.35115	4.35427	4.37076	4.34598	4.35201	3.98512	4.03331	4.0093	3.75784	3.7837	3.67342	3.72238	3.64871	3.63193	3.42876	3.53901	3.39537	3.41917	3.35924	3.40415	4.05036	4.05844	4.05661
	Lpg(15:0)-d4	-	15.4259	C21H43O9P	-	-	-	-	-	-	-	0.000263272	3.03296	3.07637	2.79034	3.35548	3.29303	3.21154	2.96647	3.22455	3.16861	3.41415	3.46088	3.47074	3.7391	3.77999	3.79025	4.54393	4.58256	4.54553	4.85177	4.80882	4.83418	5.08393	5.06532	5.07215	4.48651	4.4885	4.48861
	Oleoylglycerone phosphate	-	14.5718	C21H39O7P	C03630	-	-	-	-	-	-	0.000309471	6.13405	6.0464	6.05775	7.2451	7.29129	7.2852	7.35406	7.36848	7.35174	6.77341	6.68522	6.68712	6.33877	6.33872	6.33553	6.12348	6.10548	6.06456	5.99161	5.78361	5.76306	5.63276	5.58106	5.53929	6.5459	6.54923	6.54556
	Ps(18:1(9z)/0:0)	-	13.9827	C24H46NO9P	-	-	-	LMGP03050001	-	-	-	0.000709649	3.23546	3.12818	3.17908	4.96213	4.9622	5.01353	5.36765	5.34406	5.34852	4.85347	4.83374	4.84525	4.68483	4.64827	4.63162	4.36337	4.31084	4.35291	3.65346	3.46121	3.41818	3.24247	3.35097	3.11486	4.7325	4.72747	4.72614
	Agrostonidin	-	13.9615	C32H26O8	-	-	-	-	-	-	-	0.00120194	4.61148	4.56852	4.62144	5.55787	5.55465	5.57634	5.95335	5.90846	5.86847	5.97781	5.96767	5.96642	5.70382	5.70112	5.68598	5.70197	5.67705	5.65582	5.59806	5.5956	5.59481	5.60082	5.55985	5.53899	5.75751	5.74566	5.74543
	Obtusilactone A	56522-15-7	13.9401	C19H32O3	-	-	-	HMDB0030960	Organoheterocyclic compounds	Tetrahydrofurans	Not Available	0.00296817	4.15992	4.17718	4.23246	4.5698	4.59838	4.60065	4.50084	4.51868	4.49244	3.71454	3.70667	3.71396	3.38754	3.46074	3.4439	3.2339	3.3844	3.29171	3.33669	3.22334	3.17586	3.09051	3.07989	2.86416	3.96098	3.98069	3.95967
	Dg(14:0/18:3(6z,9z,12z)/0:0)	-	13.9182	C35H62O5	C00165	-	-	HMDB0007017	Lipids and lipid-like molecules	Fatty Acyls	Lineolic acids and derivatives	0.00205911	3.86256	4.06674	3.82847	5.21252	5.2296	5.20987	5.40426	5.41147	5.38419	5.22332	5.24204	5.23436	5.18752	5.22058	5.17952	5.2362	5.20469	5.21738	5.21889	5.18262	5.18433	5.20338	5.19193	5.16792	5.25129	5.23267	5.23254
	Dihydrocapsiate	-	13.9182	C18H28O4	-	-	-	HMDB0034781	Benzenoids	Phenols	Methoxyphenols	0.00127316	4.12114	3.94756	3.90486	4.45046	4.4853	4.49773	5.11233	5.09463	5.08977	5.66619	5.66001	5.67513	5.79834	5.79976	5.8081	5.83082	5.86718	5.88655	5.89859	5.90353	5.91458	6.00046	5.98895	5.97778	5.70343	5.70324	5.71592
	Melophlin E	-	13.8311	C21H37NO3	-	-	-	-	-	-	-	0.000391509	4.99202	4.99551	4.98024	4.97879	5.00579	4.98032	5.13865	5.16429	5.13877	4.81495	4.8377	4.84543	4.63069	4.58318	4.61634	4.94336	4.93854	4.9364	5.1831	5.21322	5.20498	5.69261	5.72825	5.70184	5.23117	5.23061	5.22738
	Oxyglutinosone	-	13.3497	C14H20O3	-	-	-	HMDB0302978	Organic oxygen compounds	Organooxygen compounds	Carbonyl compounds	0.000528219	3.17626	3.06517	3.05361	3.26991	3.27685	3.30406	3.58347	3.51594	3.5932	3.87537	3.86776	3.85325	5.0333	5.03167	5.05333	3.87045	3.84564	3.86263	4.10189	4.0676	4.08336	4.13566	4.12034	4.11858	4.39226	4.39689	4.3942
	Pyridin-3-ylmethyl {4-[(2-amino-4-fluorophenyl)carbamoyl]benzyl}carbamate	-	13.1956	C21H19FN4O3	-	-	-	-	-	-	-	0.000116862	4.20986	4.22571	4.17063	4.54778	4.52318	4.55559	4.30368	4.29116	4.32061	3.37974	3.32256	3.27127	3.23677	3.24047	3.19724	3.38412	3.36519	3.31924	3.22982	3.11048	3.27221	3.2502	3.01425	3.25996	3.85849	3.85896	3.85806
	Mgmg(18:3)	-	13.0218	C27H46O9	-	-	-	-	-	-	-	0.0032608	4.36372	4.35358	4.36004	4.84991	4.82181	4.8391	4.27335	4.24181	4.25532	3.53431	3.60464	3.60036	3.49451	3.40822	3.31274	2.96884	2.917	3.03136	2.74128	2.99274	2.84503	3.03503	2.77276	2.78718	4.02538	4.00276	4.00271
	Nordihydrocapsaicin	28789-35-7	12.9568	C17H27NO3	C20216	-	-	HMDB0036328	Benzenoids	Phenols	Methoxyphenols	0.00133958	2.9773	2.76584	2.899	3.22019	3.14451	3.26746	4.05002	4.06405	4.09585	5.20722	5.20912	5.21955	5.4597	5.50086	5.49164	5.59309	5.54766	5.55098	5.54678	5.53514	5.55487	5.62364	5.59682	5.60556	5.00163	5.01317	5.01334
	8-Angeloylegelolide	142449-63-6	12.8501	C19H24O6	-	-	-	HMDB0037773	Organoheterocyclic compounds	Cycloheptafurans	Not Available	0.000874276	3.00344	2.96931	3.08646	3.35596	3.32202	3.37783	3.92129	3.87742	3.92159	4.53215	4.47808	4.46959	4.55353	4.57109	4.59628	4.61028	4.61847	4.71613	4.65027	4.71481	4.61473	4.67379	4.61624	4.65372	4.56705	4.57401	4.57392
	Precocene I	17598-02-6	12.8074	C12H14O2	C09017	-	-	HMDB0256741	Organoheterocyclic compounds	Benzopyrans	1-benzopyrans	0.00145669	4.32367	4.16805	4.17381	5.23267	5.25765	5.25508	5.64221	5.62257	5.63241	6.00846	6.01001	6.01992	6.09186	6.08782	6.08398	6.02981	6.03382	6.03559	5.99019	5.98432	5.98335	5.95739	5.94992	5.95819	5.90206	5.90186	5.91686
	(+/-)-Pelletierine	539-00-4	12.5676	C8H15NO	C06182	map01100;map00960;map01110	Metabolic pathways;Tropane, piperidine and pyridine alkaloid biosynthesis;Biosynthesis of secondary metabolites	HMDB0030325	Organoheterocyclic compounds	Piperidines	Not Available	0.00144311	0.049529	0.0407689	0.0410272	2.46948	2.27819	2.42394	3.48732	3.51466	3.49729	4.32789	4.34334	4.35137	4.47397	4.5057	4.47908	4.55403	4.6036	4.62463	4.62381	4.59652	4.613	4.67481	4.66791	4.6617	4.32455	4.33537	4.33539
	DG(10:0/6 keto-PGF1alpha/0:0)	-	12.3896	C33H58O9	-	-	-	HMDB0294461	Not Available	Not Available	Not Available	0.00284534	4.33829	4.32416	4.29696	4.48278	4.46338	4.46178	4.41667	4.407	4.41797	4.74128	4.74666	4.76786	4.70244	4.69847	4.72935	4.18849	4.13285	4.11534	4.30615	4.30067	4.26964	4.67014	4.66437	4.69522	4.58449	4.56215	4.56179
	Harringtonolide	-	12.1007	C19H18O4	-	-	-	-	-	-	-	0.00255013	2.59442	2.60452	2.60739	2.61009	2.60807	2.68731	3.33983	3.35512	3.38933	4.04339	4.0303	4.01005	4.07485	4.06041	4.06827	3.9788	3.94357	3.88614	3.8814	3.91171	3.82806	3.6678	3.68869	3.63656	3.82644	3.82623	3.84326
	Nagilactone D	-	12.0119	C18H20O6	-	-	-	-	-	-	-	0.00054146	5.43936	5.42529	5.47233	5.30675	5.31914	5.32033	5.39867	5.38355	5.4005	6.22781	6.19539	6.21368	6.3408	6.35565	6.33937	6.36227	6.35436	6.34617	6.44075	6.44135	6.43388	6.37514	6.37906	6.37779	6.21122	6.21682	6.2108
	Achillicin	71616-00-7	12.0119	C17H22O5	-	-	-	HMDB0036487	Organoheterocyclic compounds	Lactones	Gamma butyrolactones	0.000379009	4.72288	4.70751	4.74106	4.606	4.6013	4.61217	4.70626	4.68892	4.70756	5.53963	5.52406	5.53374	5.66748	5.67862	5.66671	5.68863	5.69025	5.66518	5.7669	5.77463	5.77019	5.70932	5.72036	5.71552	5.53222	5.53576	5.53594
	4-Hydroxy-3-(3-methyl-2-butenyl)acetophenone	26932-05-8	11.7925	C13H16O2	C10702	-	-	HMDB0030770	Organic oxygen compounds	Organooxygen compounds	Carbonyl compounds	0.000807062	3.76781	3.57037	3.58063	4.73835	4.74524	4.76119	5.13007	5.10325	5.11973	5.46874	5.46047	5.47188	5.51186	5.53347	5.51201	5.49079	5.4921	5.47355	5.44336	5.44077	5.4421	5.39375	5.37735	5.38922	5.35102	5.35463	5.35963
	Cytosporin D	-	11.7705	C19H30O5	-	-	-	-	-	-	-	0.00297968	4.08433	4.12344	4.32334	4.18416	4.22334	4.21685	4.41741	4.31136	4.41559	4.95905	4.92443	4.99244	5.10819	5.14646	5.19042	5.30491	5.38308	5.43369	5.38543	5.39441	5.42564	5.43147	5.4373	5.41474	4.96026	4.96053	4.98604
	Cyclocalopin B	-	11.3868	C19H26O8	-	-	-	HMDB0039811	Organoheterocyclic compounds	Furopyrans	Not Available	0.000892593	3.82411	3.84383	3.86235	3.79893	3.81214	3.83636	3.93912	3.93156	3.89764	4.75686	4.7249	4.7235	4.84132	4.83389	4.84247	4.85218	4.83075	4.82343	4.97046	4.97861	4.94638	4.91268	4.9117	4.94179	4.7837	4.79106	4.78361
	1,2,3,6-Tetrahydromethylphthalic anhydride	-	11.3868	C9H10O3	-	-	-	HMDB0254937	Organoheterocyclic compounds	Isobenzofurans	Not Available	0.000727264	5.00346	5.03213	5.0482	4.91623	4.9255	4.92751	4.99579	4.97771	4.95873	5.7493	5.71002	5.7176	5.82499	5.82647	5.82839	5.82582	5.81804	5.80115	5.93918	5.9426	5.91579	5.86327	5.85753	5.88824	5.77988	5.78707	5.77969
	Artemin	22149-38-8	11.3868	C15H22O4	-	-	-	HMDB0034696	Lipids and lipid-like molecules	Prenol lipids	Terpene lactones	0.00100656	4.26693	4.28754	4.29135	4.20698	4.19512	4.21632	4.29708	4.27797	4.25556	5.05552	5.03238	5.04306	5.12738	5.135	5.13443	5.13849	5.14214	5.11722	5.26399	5.26105	5.24275	5.19286	5.18822	5.22192	5.08468	5.09346	5.09364
	2,6-Diamino-4-hydroxy-5-N-methylformamidopyrimidine	77440-13-2	11.3191	C6H9N5O2	C04744	-	-	HMDB0011657	Organoheterocyclic compounds	Diazines	Pyrimidines and pyrimidine derivatives	0.000809924	3.39862	3.40521	3.33631	4.33597	4.32744	4.335	4.25814	4.2154	4.24026	4.11102	4.14066	4.12222	4.13447	4.1414	4.09378	4.11998	4.13909	4.15866	4.25752	4.25866	4.26317	4.27718	4.29092	4.30114	4.15637	4.16201	4.156
	Val-Phe-Val-Tyr	-	10.2791	C28H38N4O6	-	-	-	HMDB0304812	Organic acids and derivatives	Carboxylic acids and derivatives	Amino acids, peptides, and analogues	0.000440513	4.72317	4.72589	4.77216	5.45758	5.40648	5.42367	5.18002	5.19762	5.16915	5.19265	5.201	5.21148	5.07273	5.07423	5.02776	5.16678	5.12114	5.16297	4.99333	4.96821	4.96865	5.10143	5.15178	5.14306	5.17109	5.17497	5.1751
	Matricarin	5989-43-5	9.9839	C17H20O5	-	-	-	HMDB0035790	Organoheterocyclic compounds	Lactones	Gamma butyrolactones	0.00129374	4.24197	4.23041	4.27017	4.20364	4.19118	4.20626	4.28947	4.30788	4.31019	5.20685	5.19167	5.20052	5.4231	5.42798	5.39933	5.48001	5.48778	5.49187	5.56796	5.56633	5.5557	5.5507	5.56322	5.54671	5.16076	5.17231	5.17236
	Matricin	29041-35-8	9.4656	C17H22O5	C09499	-	-	HMDB0036643	Organoheterocyclic compounds	Lactones	Gamma butyrolactones	0.00157623	3.56289	3.52145	3.50069	3.49399	3.5229	3.48522	3.76422	3.78262	3.77638	4.61077	4.60151	4.62184	4.75345	4.77365	4.74158	4.76438	4.76793	4.76994	4.89024	4.86343	4.88494	4.82923	4.83005	4.82711	4.58643	4.58659	4.59904
	Cespihypotin V	-	9.3748	C20H28O4	-	-	-	-	-	-	-	0.000534506	3.48034	3.42194	3.48601	4.93056	4.96301	4.92985	5.26673	5.26733	5.28061	5.47057	5.44898	5.46972	5.44476	5.44364	5.41102	5.52445	5.52859	5.52576	5.52972	5.53179	5.52668	5.50245	5.50308	5.49598	5.39952	5.40447	5.40458
	3-exo-hydroxy-1,8-cineole	-	9.3068	C10H18O2	-	-	-	-	-	-	-	0.000976204	3.903	3.90276	3.95333	4.76021	4.79125	4.77917	4.91722	4.91875	4.91524	4.41201	4.40929	4.43162	5.53433	5.53443	5.51053	4.58718	4.57776	4.57406	4.30719	4.29096	4.29644	4.4124	4.38911	4.39753	4.96492	4.96916	4.9746
	Isofebrifugine	32434-44-9	8.9702	C16H19N3O3	C10698	-	-	HMDB0253633	Organoheterocyclic compounds	Diazanaphthalenes	Benzodiazines	0.00246386	1.61269	1.6342	0.953554	1.60776	1.86436	1.99988	3.23577	3.19849	3.2507	3.90864	3.89267	3.89456	4.09046	4.09282	4.10224	4.1966	4.29053	4.39648	4.31002	4.37988	4.35	4.4381	4.43173	4.43163	3.81188	3.81499	3.82951
	Rumphellolide C	-	8.7195	C14H22O3	-	-	-	-	-	-	-	0.00165385	3.14999	3.16011	3.16299	3.16568	3.22231	3.2399	3.69317	3.67227	3.65772	4.38329	4.38735	4.39473	4.44157	4.43525	4.44412	4.35375	4.3673	4.36634	4.39848	4.37006	4.40684	4.41859	4.39293	4.41728	4.24553	4.25773	4.25769
	Niveusin C	75680-27-2	8.2479	C20H26O7	C09517	-	-	HMDB0034474	Lipids and lipid-like molecules	Prenol lipids	Terpene lactones	0.000599338	4.1964	4.22584	4.25932	3.78401	3.78479	3.73994	4.40068	4.34999	4.34949	3.90048	3.90027	3.93929	3.56756	3.51817	3.48371	3.72922	3.76814	3.71835	2.89545	2.99659	2.80544	3.48392	3.5824	3.56325	3.84603	3.84198	3.84211
	Dihydromarasmone	122458-07-5	8.157	C15H20O5	-	-	-	HMDB0036051	Organoheterocyclic compounds	Furofurans	Not Available	0.000910136	3.08195	3.15854	3.12252	4.56965	4.56528	4.56418	4.78525	4.80291	4.76636	4.83185	4.82188	4.82685	4.80367	4.80968	4.81683	4.83565	4.82727	4.82354	4.93779	4.94248	4.93354	4.88124	4.89052	4.89525	4.75554	4.76382	4.75749
	Erinacine G	182927-59-9	8.1342	C25H36O8	-	-	-	HMDB0029655	Organic oxygen compounds	Organooxygen compounds	Carbohydrates and carbohydrate conjugates	0.00195685	4.25797	4.30167	4.30579	5.20978	5.20481	5.19585	4.9639	4.96605	4.92018	4.99272	5.00201	4.96688	4.76607	4.75261	4.76847	4.93389	4.93273	4.91914	4.67381	4.67465	4.6807	4.84526	4.85455	4.85015	4.89346	4.89288	4.87661
	(+)-cis-5,6-Dihydro-5-hydroxy-4-methoxy-6-(2-phenylethyl)-2H-pyran-2-one	52247-81-1	7.9291	C14H16O4	-	-	-	HMDB0029575	Phenylpropanoids and polyketides	Kavalactones	Not Available	0.00134063	2.81835	2.72405	2.64458	3.65119	3.62244	3.63614	3.83144	3.85079	3.84243	3.83548	3.82436	3.83825	3.85286	3.84783	3.85146	3.90225	3.89243	3.84126	3.84731	3.87677	3.84903	3.86498	3.90788	3.86415	3.78457	3.79329	3.79345
	Pergillin	74798-20-2	7.8837	C15H16O4	-	-	-	HMDB0039592	Organoheterocyclic compounds	Benzopyrans	2-benzopyrans	0.00112499	3.36736	3.34641	3.42489	5.17302	5.16644	5.16732	5.30109	5.29575	5.30378	5.20197	5.19957	5.22645	5.03482	5.03032	5.02587	4.83211	4.80283	4.7808	4.58894	4.5945	4.57056	4.59765	4.61848	4.59821	4.9561	4.96571	4.96583
	Absindiol	213198-34-6	5.7089	C15H22O4	-	-	-	HMDB0033229	Lipids and lipid-like molecules	Prenol lipids	Terpene lactones	0.00067554	2.75656	2.9014	2.75673	3.59247	3.56026	3.58382	4.08884	4.01769	4.03843	3.96359	4.00133	3.95883	3.93647	3.91087	3.92622	3.82175	3.80309	3.78877	3.84195	3.84907	3.84548	3.89915	3.86152	3.899	3.81915	3.82353	3.82372
	Dg(18:2(10e,12z)+=o(9)/2:0/0:0)	-	5.4623	C23H38O6	-	-	-	HMDB0296956	Not Available	Not Available	Not Available	0.000489024	3.49888	3.47434	3.36638	4.57069	4.52173	4.54658	4.88576	4.8674	4.7905	4.85281	4.90029	4.89008	4.73733	4.73597	4.74452	4.67639	4.66474	4.58953	4.22182	4.25268	4.26139	4.07937	4.06493	4.06597	4.86837	4.87243	4.87256
	Methoxyphenylacetic acid	104-01-8	5.2161	C9H10O3	-	-	-	HMDB0301734	Benzenoids	Benzene and substituted derivatives	Benzylethers	0.0017917	4.00954	3.98231	4.03412	4.18008	4.21211	4.19076	4.36541	4.35815	4.37427	5.19719	5.18884	5.1624	5.36928	5.37923	5.36439	5.41143	5.41406	5.40066	5.55357	5.55324	5.56172	5.51416	5.52017	5.52659	5.26743	5.2838	5.28381
	1-(3,4-dihydroxyphenyl)-2-methyl-1-Propanone	-	4.8089	C10H12O3	-	-	-	-	-	-	-	0.000943931	3.49398	3.48796	3.47456	3.87791	3.8568	3.85117	4.05021	4.07316	4.0457	4.30784	4.28286	4.29233	4.04159	4.06985	4.04907	4.15525	4.16672	4.16534	4.15157	4.17095	4.13985	4.16429	4.16293	4.1541	4.09039	4.09703	4.09713
	Pandangolide 1a	-	4.6521	C12H20O5	-	-	-	-	-	-	-	0.00279489	3.48921	3.46014	3.72814	4.3972	4.3715	4.38179	4.64427	4.64255	4.65409	4.95432	4.96058	4.92829	5.0059	4.99563	4.98082	5.01877	4.97778	4.97976	5.04966	5.0541	5.03068	5.03522	5.09239	5.07488	4.88396	4.88371	4.90751
	2-Furoic acid	88-14-2	4.5169	C5H4O3	C01546	map01100	Metabolic pathways	HMDB0000617	Organoheterocyclic compounds	Furans	Furoic acid and derivatives	0.00107219	3.02013	3.08844	3.13634	3.63374	3.60385	3.61796	4.07024	4.04498	4.04763	4.08924	4.06711	4.01924	4.11146	4.11172	4.1091	4.0109	3.99918	3.99565	4.12134	4.07296	4.09221	4.06865	4.06383	4.07802	3.98284	3.99015	3.99034
	Caiophoraenin	-	4.2933	C11H18O5	-	-	-	-	-	-	-	0.000559188	4.54533	4.55788	4.64224	5.68798	5.66769	5.7288	5.52192	5.49346	5.55327	5.15159	5.14767	5.20249	5.5806	5.59057	5.58092	5.07539	5.04932	5.06984	5.08236	5.06444	5.06456	5.13926	5.15768	5.13852	5.34947	5.35461	5.35469
	Ficusol	-	4.0935	C11H14O5	-	-	-	-	-	-	-	0.0018396	3.09337	3.04927	3.13024	4.32113	4.29078	4.27477	4.41361	4.41607	4.41067	4.42288	4.40064	4.41353	4.3939	4.41314	4.42718	4.43698	4.41152	4.40438	4.40473	4.38479	4.36694	4.4215	4.39574	4.40833	4.34579	4.35966	4.35967
	O-Phthalaldehyde	-	3.3187	C8H6O2	-	-	-	HMDB0255866	Benzenoids	Benzene and substituted derivatives	Benzoyl derivatives	0.00158819	4.01337	3.95841	3.96234	4.62295	4.59864	4.65192	4.57606	4.59798	4.56593	4.39621	4.38306	4.36628	4.21101	4.22597	4.16625	4.0745	4.07231	4.04447	3.65715	3.68201	3.69028	3.51704	3.50257	3.47893	4.2832	4.28931	4.2968
	Trans-zeatin	1637-39-4	2.4692	C10H13N5O	C00371	map01100;map01110;map04075;map00908	Metabolic pathways;Biosynthesis of secondary metabolites;Plant hormone signal transduction;Zeatin biosynthesis	HMDB0012204	Organoheterocyclic compounds	Imidazopyrimidines	Purines and purine derivatives	0.00419884	3.03138	3.04151	3.04438	3.04708	3.1611	3.17371	3.89263	3.93759	3.86456	4.47651	4.48199	4.43007	4.4928	4.52427	4.49015	4.58544	4.5899	4.5837	4.65707	4.60813	4.65798	4.69671	4.66679	4.67316	4.39397	4.36215	4.39409
	Ala-Leu	3303-34-2	1.3183	C9H18N2O3	-	-	-	HMDB0028691	Organic acids and derivatives	Carboxylic acids and derivatives	Amino acids, peptides, and analogues	0.00148185	4.711	4.72816	4.73474	4.72605	4.7556	4.72833	4.08522	4.04053	4.05572	2.68728	2.84272	2.73814	2.7642	2.80597	2.80921	2.86787	2.8027	2.94281	3.01009	2.92562	2.97669	3.09159	3.04197	3.12731	3.9981	4.00194	4.00974
	Val-Hyp	90965-79-0	1.0231	C10H18N2O4	-	-	-	HMDB0029128	Organic acids and derivatives	Carboxylic acids and derivatives	Amino acids, peptides, and analogues	0.00330314	4.26025	4.36756	4.29183	4.48613	4.55178	4.48655	4.63395	4.5917	4.61356	4.70318	4.76821	4.71488	4.69643	4.61513	4.65046	4.65099	4.62378	4.68066	4.42325	4.39543	4.38719	4.41533	4.35669	4.37267	4.56818	4.56806	4.59431
	2D-5-O-Methyl-2,3,5/4,6-pentahydroxycyclohexanone	-	0.6099	C7H12O6	C01295	-	-	-	-	-	-	0.000425017	6.44757	6.42476	6.42556	6.30224	6.30213	6.30796	6.07232	6.03706	6.07152	5.07567	5.10207	5.0871	5.0904	5.07339	5.08803	5.17712	5.16265	5.16442	5.37514	5.38587	5.37819	5.50371	5.48407	5.49718	5.88723	5.8827	5.8868
OPLS-DA models were constructed for each pairwise time-point comparison (S4 vs S0, S8 vs S4, S10 vs S8, S12 vs S10, S14 vs S12, S16 vs S14, S18 vs S16). Differential metabolites were selected based on VIP > 1.5 and FDR < 0.05. The differential metabolite sets from all individual pairwise comparisons were combined. S0, S4, S8, S10, S12, S14, S16 and S18 mean days 0, 4, 8, 10, 12, 14, 16 and 18 of …

## Sheet: Table S5
Table S5. Classification statistics of differential metabolites based on MFuzz time-series clustering
Plant compound	Class	Cluster_1	Cluster_2	Cluster_3	Cluster_4	Cluster_5	Cluster_6	Cluster_7	Cluster_8
Primary metabolite	Lipids	1	16	19	8	6	13	21	15
	Amino acids and derivatives	3	0	0	2	15	5	12	3
	Carbohydrates and derivatives	2	4	0	1	2	4	3	18
	Nucleotides and derivatives	3	1	0	0	1	0	1	1
Secondary metabolite	Terpenoids	0	9	4	11	7	17	23	8
	Coumarins and derivatives	3	9	1	2	0	2	6	2
	Flavonoids	0	3	5	1	3	4	8	5
	Phenolic acids and derivatives	3	4	1	5	6	4	2	5
	Organic acids and derivatives	0	7	3	1	2	3	4	2
	Steroids and steroid derivatives	0	4	1	7	3	9	11	3
	Alkaloids and derivatives	1	1	1	4	0	3	2	0
	Indoles and derivatives	1	2	0	1	1	1	1	0
	Quinones	1	2	0	0	1	4	2	0
	Stilbenes	0	0	0	1	0	0	0	1
	Lignans and derivatives	0	0	1	0	0	0	0	1
	Vitamins	0	0	0	0	0	0	1	0
	Tannins	0	0	0	0	0	0	0	2
Others	Others	9	34	14	38	21	42	54	15
	Benzopyrans	0	2	0	1	0	1	3	0
	Ketones and derivatives	1	1	0	1	0	0	1	0
	Aldehydes and derivatives	0	0	0	1	0	0	1	0
	Alcohols and derivatives	0	1	0	0	1	1	1	0
Total		28	100	50	85	69	113	157	81
Differential metabolites obtained from MFuzz time-series clustering (cluster number = 8) were classified by compound classes . Cluster_1-Cluster_8 represent eight distinct expression pattern clusters.

## Sheet: Table S6
Table S6. The significantly enriched KEGG pathways of differential metabolites (VIP > 1.5)
First Category	Second Category	Pathway Description	Pathway ID	Enrich Factor	P-value	Metabolism number
Metabolism	Global and overview maps	Nucleotide metabolism	map01232	0.137931	0.000329	9
Metabolism	Lipid metabolism	Glycerophospholipid metabolism	map00564	0.125	0.001421	7
Metabolism	Lipid metabolism	Arachidonic acid metabolism	map00590	0.101266	0.002606	8
Environmental Information Processing	Signal transduction	Plant hormone signal transduction	map04075	0.25	0.005007	3
Metabolism	Metabolism of cofactors and vitamins	Ubiquinone and other terpenoid-quinone biosynthesis	map00130	0.0985915	0.005565	6
Metabolism	Biosynthesis of other secondary metabolites	Phenylpropanoid biosynthesis	map00940	0.103448	0.00801	6
Metabolism	Lipid metabolism	Linoleic acid metabolism	map00591	0.142857	0.00965	4
Metabolism	Lipid metabolism	alpha-Linolenic acid metabolism	map00592	0.113636	0.01032	5
Metabolism	Nucleotide metabolism	Purine metabolism	map00230	0.0792079	0.01149	9
Metabolism	Amino acid metabolism	Lysine biosynthesis	map00300	0.114286	0.02094	4
Metabolism	Amino acid metabolism	Valine, leucine and isoleucine biosynthesis	map00290	0.130435	0.03156	3
Metabolism	Biosynthesis of other secondary metabolites	Isoquinoline alkaloid biosynthesis	map00950	0.0620155	0.04261	8
Metabolism	Metabolism of other amino acids	Cyanoamino acid metabolism	map00460	0.0888889	0.04722	4
KEGG pathway enrichment analysis was performed on the differential metabolites (VIP > 1.5 & FDR < 0.05) screened out in the two comparison groups during fermentation. P-value < 0.05 are generally considered statistically significant.

## Sheet: Table S7
Table S7. The significantly enriched KEGG pathways of differential metabolites (VIP > 1.0)
First Category	Second Category	Pathway Description	Pathway_ID	Enrich Factor	P-value	Metabolism number
Metabolism	Lipid metabolism	alpha-Linolenic acid metabolism	map00592	0.318182	1.425e-07	15
Metabolism	Lipid metabolism	Linoleic acid metabolism	map00591	0.392857	2.798e-07	12
Metabolism	Biosynthesis of other secondary metabolites	Biosynthesis of various plant secondary metabolites	map00999	0.174497	6.328e-07	27
Metabolism	Amino acid metabolism	Phenylalanine metabolism	map00360	0.285714	6.348e-07	14
Metabolism	Global and overview maps	Nucleotide metabolism	map01232	0.241379	5.8e-06	15
Environmental Information Processing	Membrane transport	ABC transporters	map02010	0.166667	6.476e-06	23
Metabolism	Amino acid metabolism	Arginine and proline metabolism	map00330	0.188406	0.0001985	13
Metabolism	Metabolism of other amino acids	D-Amino acid metabolism	map00470	0.188406	0.0001985	13
Genetic Information Processing	Translation	Aminoacyl-tRNA biosynthesis	map00970	0.211538	0.0002124	12
Metabolism	Amino acid metabolism	Arginine biosynthesis	map00220	0.304348	0.0002907	8
Metabolism	Amino acid metabolism	Phenylalanine, tyrosine and tryptophan biosynthesis	map00400	0.228571	0.0009087	9
Metabolism	Amino acid metabolism	Lysine degradation	map00310	0.178571	0.001659	10
Metabolism	Lipid metabolism	Glycerophospholipid metabolism	map00564	0.178571	0.001659	12
Metabolism	Biosynthesis of other secondary metabolites	Phenylpropanoid biosynthesis	map00940	0.172414	0.002184	10
Metabolism	Metabolism of cofactors and vitamins	Ubiquinone and other terpenoid-quinone biosynthesis	map00130	0.15493	0.003219	10
Metabolism	Biosynthesis of other secondary metabolites	Tropane, piperidine and pyridine alkaloid biosynthesis	map00960	0.152778	0.0036	11
Metabolism	Amino acid metabolism	Lysine biosynthesis	map00300	0.2	0.004262	7
Environmental Information Processing	Signal transduction	Plant hormone signal transduction	map04075	0.333333	0.004397	4
Metabolism	Lipid metabolism	Cutin, suberine and wax biosynthesis	map00073	0.222222	0.004659	6
Metabolism	Metabolism of other amino acids	Cyanoamino acid metabolism	map00460	0.177778	0.004912	8
Metabolism	Amino acid metabolism	Alanine, aspartate and glutamate metabolism	map00250	0.214286	0.005634	6
Metabolism	Amino acid metabolism	Glycine, serine and threonine metabolism	map00260	0.166667	0.007347	9
Metabolism	Amino acid metabolism	Valine, leucine and isoleucine biosynthesis	map00290	0.217391	0.01066	5
Metabolism	Metabolism of other amino acids	beta-Alanine metabolism	map00410	0.1875	0.01106	6
Metabolism	Carbohydrate metabolism	Galactose metabolism	map00052	0.152174	0.01923	7
Metabolism	Lipid metabolism	Arachidonic acid metabolism	map00590	0.126582	0.01968	11
Metabolism	Biosynthesis of other secondary metabolites	Isoflavonoid biosynthesis	map00943	0.125	0.03751	8
KEGG pathway enrichment analysis was performed on the differential metabolites (VIP > 1.0 & FDR < 0.05) screened out in the two comparison groups during fermentation. P-value < 0.05 are generally considered statistically significant.
